# Supplementary material for: [(Z)-O-Ethyl N-(4-nitro­phen­yl)thio­carbamato-κS](triethyl­phosphine-κP)gold(I)
Source: Acta Crystallogr Sect E Struct Rep Online. 2009 Oct 28;65(Pt 11):m1446–7. doi: 10.1107/S1600536809043499 (PMC2971440; doi:10.1107/S1600536809043499)
Supplement: Supplementary file 1 [file e-65-m1446-sup1.cif]

##############################################################################
###                                                                        ###
###        Electronic paper (Acta Crystallographica Section E)             ###
###                                                                        ###
##############################################################################
#                                                                            #
# This CIF contains the data in a paper accepted for publication in Acta     #
# Crystallographica Section E. It conforms to the requirements of Notes      #
# for Authors for Section E, and has been peer reviewed under the auspices   #
# of the IUCr Commission on Journals.                                        #
#                                                                            #
# Full details of the Crystallographic Information File format               #
# are given in the paper "The Crystallographic Information File (CIF):       #
# a New Standard Archive File for Crystallography" by S. R. Hall, F. H.      #
# Allen and I. D. Brown [Acta Cryst. (1991), A47, 655-685].                  #
#                                                                            #
# The current version of the core CIF dictionary is obtainable from          #
# ftp://ftp.iucr.org/pub/cif_core.dic. The current version number is 2.4.    #
#                                                                            #
# Software is freely available for graphical display of the structure(s) in  #
# this CIF.  For information consult the CIF home page http://www.iucr.org/  #
# cif/home.html                                                              #
#                                                                            #
# This file may be used for bona fide research purposes within the           #
# scientific community so long as proper attribution is given to the journal # 
# article from which it was obtained.                                        #
#                                                                            #
##############################################################################
                                             
data_global
_audit_creation_method     SHELXL-97
_journal_date_recd_electronic     2009-10-18
_journal_date_accepted     2009-10-22
_journal_name_full     'Acta Crystallographica, Section E'
_journal_year     2009
_journal_volume     65
_journal_issue     11
_journal_page_first     m1446
_journal_page_last     m1447
_journal_paper_category     QM
_journal_coeditor_code     LH2932
_publ_contact_author_name     ' Edward RT Tiekink '
_publ_contact_author_address
;
Department of Chemistry, University of Malaya,
50603 Kuala Lumpur, Malaysia
;
_publ_contact_author_email     edward.tiekink@gmail.com
_publ_contact_author_fax     ' (65) 6790 9801 '
_publ_contact_author_phone     ' (65) 6790 6402 '
_publ_section_title
;\
[(<i>Z</i>)-<i>O</i>-Ethyl
<i>N</i>-(4-nitrophenyl)thiocarbamato-\k<i>S</i>](triethylphosphine-\
\k<i>P</i>)gold(I)
;
loop_
    _publ_author_name
    _publ_author_footnote
    _publ_author_address
    'Ho, Soo Yei' .
;
Department of Chemistry, National University of Singapore, Singapore 117543
;
    'Tiekink, Edward R. T.' .
;
Department of Chemistry, University of Malaya, 50603 Kuala Lumpur, Malaysia
;
data_I
_audit_creation_method     SHELXL-97
_chemical_name_systematic
;
[(<i>Z</i>)-<i>O</i>-Ethyl <i>N</i>-(4-nitrophenyl)thiocarbamato-
\k<i>S</i>](triethylphosphine-\k<i>P</i>)gold(I)
;
_chemical_name_common     ?
_chemical_formula_moiety     'C15 H24 Au N2 O3 P S'
_chemical_formula_sum     'C15 H24 Au N2 O3 P S'
_chemical_formula_iupac     '[Au (C9 H9 N2 O3 S) (C6 H15 P)]'
_chemical_formula_weight     540.36
_chemical_melting_point     ?
_symmetry_cell_setting     triclinic
_symmetry_space_group_name_H-M     'P -1'
_symmetry_space_group_name_Hall     '-P 1'
loop_
    _symmetry_equiv_pos_as_xyz
    'x, y, z'
    '-x, -y, -z'
_cell_length_a     11.5340(6)
_cell_length_b     13.7656(7)
_cell_length_c     14.5177(8)
_cell_angle_alpha     114.223(2)
_cell_angle_beta     109.374(2)
_cell_angle_gamma     95.197(2)
_cell_volume     1912.95(17)
_cell_formula_units_Z     4
_cell_measurement_reflns_used     2986
_cell_measurement_theta_min     2.4
_cell_measurement_theta_max     25.2
_cell_measurement_temperature     223(2)
_exptl_crystal_description     block
_exptl_crystal_colour     pale-yellow
_exptl_crystal_size_max     0.16
_exptl_crystal_size_mid     0.13
_exptl_crystal_size_min     0.05
_exptl_crystal_density_diffrn     1.876
_exptl_crystal_density_meas     ?
_exptl_crystal_density_method     'not measured'
_exptl_crystal_F_000     1048
_exptl_absorpt_coefficient_mu     7.897
_exptl_absorpt_correction_type     'multi-scan'
_exptl_absorpt_process_details     '(SADABS, Bruker, 2000)'
_exptl_absorpt_correction_T_min     0.584
_exptl_absorpt_correction_T_max     1
_diffrn_ambient_temperature     223(2)
_diffrn_radiation_type     MoK\a
_diffrn_radiation_wavelength     0.71069
_diffrn_radiation_source     'fine-focus sealed tube'
_diffrn_radiation_monochromator     graphite
_diffrn_measurement_device_type     'Bruker SMART CCD'
_diffrn_measurement_method     \w'
_diffrn_detector_area_resol_mean     ?
_diffrn_reflns_number     13599
_diffrn_reflns_av_R_equivalents     0.033
_diffrn_reflns_av_sigmaI/netI     0.075
_diffrn_reflns_theta_min     1.7
_diffrn_reflns_theta_max     27.5
_diffrn_reflns_theta_full     27.5
_diffrn_measured_fraction_theta_max     0.993
_diffrn_measured_fraction_theta_full     0.993
_diffrn_reflns_limit_h_min     -14
_diffrn_reflns_limit_h_max     14
_diffrn_reflns_limit_k_min     -17
_diffrn_reflns_limit_k_max     17
_diffrn_reflns_limit_l_min     -17
_diffrn_reflns_limit_l_max     18
_diffrn_standards_number     0
_diffrn_standards_interval_count     ?
_diffrn_standards_interval_time     ?
_diffrn_standards_decay_%     0
_refine_special_details
;
Refinement of <i>F</i>^2^ against ALL reflections. The weighted <i>R</i>-factor
<i>wR</i> and goodness of fit <i>S</i> are based on <i>F</i>^2^, conventional
<i>R</i>-factors <i>R</i> are based on <i>F</i>, with <i>F</i> set to zero for
negative <i>F</i>^2^. The threshold expression of <i>F</i>^2^ >
2\s(<i>F</i>^2^) is used only for calculating <i>R</i>-factors(gt) <i>etc</i>.
and is not relevant to the choice of reflections for refinement.
<i>R</i>-factors based on <i>F</i>^2^ are statistically about twice as large
as those based on <i>F</i>, and <i>R</i>- factors based on ALL data will be
even larger.
;
_reflns_number_total     8710
_reflns_number_gt     6224
_reflns_threshold_expression     I>2\s(I)
_refine_ls_structure_factor_coef     Fsqd
_refine_ls_matrix_type     full
_refine_ls_R_factor_all     0.065
_refine_ls_R_factor_gt     0.040
_refine_ls_wR_factor_gt     0.077
_refine_ls_wR_factor_ref     0.086
_refine_ls_goodness_of_fit_ref     0.95
_refine_ls_restrained_S_all     0.95
_refine_ls_number_reflns     8710
_refine_ls_number_parameters     415
_refine_ls_number_restraints     0
_refine_ls_hydrogen_treatment     constr
_refine_ls_weighting_scheme     calc
_refine_ls_weighting_details
                 'calc w=1/[\s^2^(Fo^2^)+(0.0239P)^2^] where P=(Fo^2^+2Fc^2^)/3'
_atom_sites_solution_hydrogens     geom
_atom_sites_solution_primary     direct
_atom_sites_solution_secondary     difmap
_refine_ls_shift/su_max     0.001
_refine_ls_shift/su_mean     0.000
_refine_diff_density_max     1.64
_refine_diff_density_min     -0.90
_refine_ls_extinction_method     none
_refine_ls_extinction_coef     ?
loop_
    _atom_type_symbol
    _atom_type_description
    _atom_type_scat_dispersion_real
    _atom_type_scat_dispersion_imag
    _atom_type_scat_source
    'C' 'C' 0.0033 0.0016
                         'International Tables Vol C Tables 4.2.6.8 and 6.1.1.4'
    'H' 'H' 0.0000 0.0000
                         'International Tables Vol C Tables 4.2.6.8 and 6.1.1.4'
    'Au' 'Au' -2.0133 8.8022
                         'International Tables Vol C Tables 4.2.6.8 and 6.1.1.4'
    'N' 'N' 0.0061 0.0033
                         'International Tables Vol C Tables 4.2.6.8 and 6.1.1.4'
    'O' 'O' 0.0106 0.0060
                         'International Tables Vol C Tables 4.2.6.8 and 6.1.1.4'
    'P' 'P' 0.1023 0.0942
                         'International Tables Vol C Tables 4.2.6.8 and 6.1.1.4'
    'S' 'S' 0.1246 0.1234
                         'International Tables Vol C Tables 4.2.6.8 and 6.1.1.4'
_computing_data_collection     'SMART (Bruker, 2000)'
_computing_cell_refinement     'SAINT (Bruker, 2000)'
_computing_data_reduction     'SAINT (Bruker, 2000)'
_computing_structure_solution
                            'PATTY in DIRDIF92 (Beurskens <i>et al.</i>,  1992)'
_computing_structure_refinement     'SHELXL97 (Sheldrick, 2008)'
_computing_molecular_graphics     'DIAMOND (Brandenburg, 2006)'
_computing_publication_material     'SHELXL97 (Sheldrick, 2008)'
loop_
    _atom_site_type_symbol
    _atom_site_label
    _atom_site_fract_x
    _atom_site_fract_y
    _atom_site_fract_z
    _atom_site_U_iso_or_equiv
    _atom_site_adp_type
    _atom_site_calc_flag
    _atom_site_refinement_flags
    _atom_site_occupancy
    _atom_site_disorder_assembly
    _atom_site_disorder_group
    Au Au1 0.21328(2) -0.09791(2) 0.25089(2) 0.03076(8) Uani d . 1 . .
    Au Au2 0.19099(2) 0.18507(2) 0.39905(2) 0.03003(8) Uani d . 1 . .
    S S1 0.22021(16) 0.00121(13) 0.15604(14) 0.0331(4) Uani d . 1 . .
    S S1A 0.18420(16) 0.09210(14) 0.49949(14) 0.0351(4) Uani d . 1 . .
    P P1 0.20592(16) -0.20492(14) 0.33338(14) 0.0307(4) Uani d . 1 . .
    P P1A 0.20508(16) 0.29223(14) 0.31779(14) 0.0305(4) Uani d . 1 . .
    O O1 0.2526(4) -0.1897(3) 0.0409(4) 0.0329(10) Uani d . 1 . .
    O O1A 0.2993(5) 0.2989(4) 0.6434(4) 0.0411(12) Uani d . 1 . .
    O O2 0.1567(5) 0.3470(5) -0.0866(5) 0.0705(18) Uani d . 1 . .
    O O3A 0.1677(5) -0.2800(4) 0.6929(4) 0.0549(15) Uani d . 1 . .
    O O3 0.3592(6) 0.4014(5) 0.0034(5) 0.0708(19) Uani d . 1 . .
    O O2A 0.3722(5) -0.2475(4) 0.7657(4) 0.0536(14) Uani d . 1 . .
    N N1 0.2607(5) -0.0715(4) -0.0314(4) 0.0326(13) Uani d . 1 . .
    N N1A 0.3305(5) 0.1841(4) 0.7206(4) 0.0371(14) Uani d . 1 . .
    N N2 0.2585(6) 0.3328(5) -0.0391(5) 0.0425(15) Uani d . 1 . .
    N N2A 0.2761(6) -0.2217(5) 0.7277(4) 0.0374(14) Uani d . 1 . .
    C C1 0.2458(6) -0.0905(5) 0.0435(5) 0.0282(14) Uani d . 1 . .
    C C1A 0.2794(6) 0.1971(5) 0.6356(6) 0.0374(16) Uani d . 1 . .
    C C2 0.2575(6) 0.0314(5) -0.0288(5) 0.0306(15) Uani d . 1 . .
    C C2A 0.3127(6) 0.0805(5) 0.7168(5) 0.0331(15) Uani d . 1 . .
    C C3 0.1428(6) 0.0564(6) -0.0681(6) 0.0362(16) Uani d . 1 . .
    H H3 0.0653 0.0060 -0.0922 0.043 Uiso calc R 1 . .
    C C3A 0.4203(6) 0.0442(6) 0.7526(5) 0.0339(15) Uani d . 1 . .
    H H3A 0.5018 0.0878 0.7750 0.041 Uiso calc R 1 . .
    C C4 0.1422(6) 0.1551(6) -0.0718(6) 0.0382(17) Uani d . 1 . .
    H H4 0.0649 0.1720 -0.0988 0.046 Uiso calc R 1 . .
    C C4A 0.4078(6) -0.0544(5) 0.7553(5) 0.0339(15) Uani d . 1 . .
    H H4A 0.4804 -0.0785 0.7791 0.041 Uiso calc R 1 . .
    C C5 0.2567(6) 0.2285(5) -0.0353(5) 0.0302(14) Uani d . 1 . .
    C C5A 0.2892(6) -0.1177(5) 0.7234(5) 0.0310(15) Uani d . 1 . .
    C C6 0.3712(6) 0.2065(6) 0.0051(5) 0.0377(16) Uani d . 1 . .
    H H6 0.4483 0.2580 0.0304 0.045 Uiso calc R 1 . .
    C C6A 0.1817(6) -0.0840(6) 0.6884(5) 0.0357(16) Uani d . 1 . .
    H H6A 0.1011 -0.1284 0.6667 0.043 Uiso calc R 1 . .
    C C7 0.3713(6) 0.1074(6) 0.0080(6) 0.0363(16) Uani d . 1 . .
    H H7 0.4491 0.0912 0.0351 0.044 Uiso calc R 1 . .
    C C7A 0.1920(6) 0.0144(6) 0.6850(5) 0.0351(16) Uani d . 1 . .
    H H7A 0.1186 0.0377 0.6615 0.042 Uiso calc R 1 . .
    C C8 0.2844(7) -0.2662(6) -0.0443(6) 0.0442(18) Uani d . 1 . .
    H H8A 0.3585 -0.2291 -0.0474 0.053 Uiso calc R 1 . .
    H H8B 0.2126 -0.2968 -0.1165 0.053 Uiso calc R 1 . .
    C C8A 0.3857(8) 0.3883(6) 0.7495(6) 0.054(2) Uani d . 1 . .
    H H8A1 0.4665 0.3704 0.7763 0.065 Uiso calc R 1 . .
    H H8A2 0.3485 0.4027 0.8040 0.065 Uiso calc R 1 . .
    C C9 0.3139(10) -0.3567(7) -0.0141(8) 0.077(3) Uani d . 1 . .
    H H9A 0.3352 -0.4111 -0.0697 0.115 Uiso calc R 1 . .
    H H9B 0.2401 -0.3920 -0.0104 0.115 Uiso calc R 1 . .
    H H9C 0.3855 -0.3253 0.0572 0.115 Uiso calc R 1 . .
    C C9A 0.4063(10) 0.4857(6) 0.7313(7) 0.081(3) Uani d . 1 . .
    H H9A1 0.4642 0.5487 0.8004 0.121 Uiso calc R 1 . .
    H H9A2 0.3255 0.5022 0.7047 0.121 Uiso calc R 1 . .
    H H9A3 0.4427 0.4699 0.6770 0.121 Uiso calc R 1 . .
    C C10 0.3378(6) -0.1555(6) 0.4659(5) 0.0400(17) Uani d . 1 . .
    H H10A 0.3351 -0.0828 0.5166 0.048 Uiso calc R 1 . .
    H H10B 0.3266 -0.2058 0.4962 0.048 Uiso calc R 1 . .
    C C10A 0.3475(6) 0.3029(6) 0.2904(6) 0.0400(17) Uani d . 1 . .
    H H10C 0.3378 0.2343 0.2263 0.048 Uiso calc R 1 . .
    H H10D 0.3562 0.3633 0.2717 0.048 Uiso calc R 1 . .
    C C11 0.4678(7) -0.1459(7) 0.4621(7) 0.058(2) Uani d . 1 . .
    H H11A 0.5330 -0.1194 0.5358 0.087 Uiso calc R 1 . .
    H H11B 0.4812 -0.0945 0.4344 0.087 Uiso calc R 1 . .
    H H11C 0.4724 -0.2178 0.4135 0.087 Uiso calc R 1 . .
    C C11A 0.4676(7) 0.3239(8) 0.3881(7) 0.060(2) Uani d . 1 . .
    H H11D 0.5405 0.3287 0.3695 0.091 Uiso calc R 1 . .
    H H11E 0.4602 0.2637 0.4061 0.091 Uiso calc R 1 . .
    H H11F 0.4788 0.3927 0.4513 0.091 Uiso calc R 1 . .
    C C12 0.2184(7) -0.3419(6) 0.2494(6) 0.0431(18) Uani d . 1 . .
    H H12A 0.2997 -0.3343 0.2419 0.052 Uiso calc R 1 . .
    H H12B 0.2188 -0.3862 0.2878 0.052 Uiso calc R 1 . .
    C C12A 0.2216(6) 0.4347(5) 0.4128(6) 0.0366(16) Uani d . 1 . .
    H H12C 0.3018 0.4611 0.4780 0.044 Uiso calc R 1 . .
    H H12D 0.2268 0.4805 0.3767 0.044 Uiso calc R 1 . .
    C C13 0.1121(8) -0.4019(6) 0.1364(6) 0.057(2) Uani d . 1 . .
    H H13A 0.1245 -0.4732 0.0955 0.086 Uiso calc R 1 . .
    H H13B 0.1115 -0.3589 0.0975 0.086 Uiso calc R 1 . .
    H H13C 0.0315 -0.4123 0.1430 0.086 Uiso calc R 1 . .
    C C13A 0.1150(7) 0.4504(6) 0.4499(7) 0.054(2) Uani d . 1 . .
    H H13D 0.1305 0.5278 0.5002 0.081 Uiso calc R 1 . .
    H H13E 0.1100 0.4068 0.4874 0.081 Uiso calc R 1 . .
    H H13F 0.0353 0.4268 0.3862 0.081 Uiso calc R 1 . .
    C C14 0.0625(6) -0.2223(6) 0.3572(6) 0.0383(17) Uani d . 1 . .
    H H14A 0.0647 -0.1512 0.4143 0.046 Uiso calc R 1 . .
    H H14B -0.0107 -0.2402 0.2891 0.046 Uiso calc R 1 . .
    C C14A 0.0717(6) 0.2537(6) 0.1887(5) 0.0370(16) Uani d . 1 . .
    H H14C 0.0734 0.1843 0.1320 0.044 Uiso calc R 1 . .
    H H14D -0.0074 0.2400 0.1981 0.044 Uiso calc R 1 . .
    C C15 0.0394(8) -0.3102(7) 0.3926(7) 0.061(2) Uani d . 1 . .
    H H15A -0.0397 -0.3122 0.4025 0.091 Uiso calc R 1 . .
    H H15B 0.1093 -0.2923 0.4616 0.091 Uiso calc R 1 . .
    H H15C 0.0341 -0.3818 0.3360 0.091 Uiso calc R 1 . .
    C C15A 0.0686(7) 0.3393(7) 0.1463(6) 0.054(2) Uani d . 1 . .
    H H15D -0.0056 0.3119 0.0773 0.080 Uiso calc R 1 . .
    H H15E 0.1452 0.3521 0.1343 0.080 Uiso calc R 1 . .
    H H15F 0.0642 0.4080 0.2006 0.080 Uiso calc R 1 . .
loop_
    _atom_site_aniso_label
    _atom_site_aniso_U_11
    _atom_site_aniso_U_22
    _atom_site_aniso_U_33
    _atom_site_aniso_U_12
    _atom_site_aniso_U_13
    _atom_site_aniso_U_23
    Au1 0.03699(15) 0.03127(15) 0.02879(15) 0.00955(12) 0.01461(12) 0.01725(13)
    Au2 0.03449(14) 0.02922(15) 0.02933(15) 0.00682(12) 0.01326(12) 0.01643(12)
    S1 0.0474(10) 0.0267(9) 0.0347(9) 0.0131(8) 0.0225(8) 0.0176(8)
    S1A 0.0467(10) 0.0258(9) 0.0294(9) 0.0025(8) 0.0103(8) 0.0154(8)
    P1 0.0411(9) 0.0286(9) 0.0275(9) 0.0132(8) 0.0156(8) 0.0155(8)
    P1A 0.0381(9) 0.0249(9) 0.0307(9) 0.0055(8) 0.0158(8) 0.0142(8)
    O1 0.047(3) 0.023(2) 0.037(3) 0.016(2) 0.023(2) 0.016(2)
    O1A 0.062(3) 0.023(2) 0.029(3) 0.005(2) 0.012(2) 0.011(2)
    O2 0.068(4) 0.049(4) 0.082(4) 0.022(3) 0.002(3) 0.040(4)
    O3A 0.055(3) 0.039(3) 0.054(3) -0.006(3) 0.008(3) 0.022(3)
    O3 0.067(4) 0.040(3) 0.088(5) 0.003(3) 0.005(4) 0.038(4)
    O2A 0.066(3) 0.055(3) 0.062(4) 0.028(3) 0.030(3) 0.041(3)
    N1 0.045(3) 0.028(3) 0.035(3) 0.010(3) 0.020(3) 0.020(3)
    N1A 0.055(4) 0.024(3) 0.031(3) 0.010(3) 0.014(3) 0.015(3)
    N2 0.057(4) 0.032(3) 0.039(4) 0.015(3) 0.014(3) 0.021(3)
    N2A 0.049(4) 0.034(3) 0.029(3) 0.007(3) 0.013(3) 0.017(3)
    C1 0.031(3) 0.027(3) 0.029(3) 0.008(3) 0.012(3) 0.015(3)
    C1A 0.048(4) 0.026(4) 0.034(4) 0.006(3) 0.017(3) 0.011(3)
    C2 0.048(4) 0.031(4) 0.022(3) 0.018(3) 0.021(3) 0.014(3)
    C2A 0.048(4) 0.026(3) 0.021(3) 0.005(3) 0.014(3) 0.008(3)
    C3 0.035(4) 0.033(4) 0.045(4) 0.006(3) 0.019(3) 0.021(3)
    C3A 0.037(4) 0.036(4) 0.027(3) 0.002(3) 0.009(3) 0.016(3)
    C4 0.037(4) 0.041(4) 0.042(4) 0.015(3) 0.013(3) 0.026(4)
    C4A 0.037(4) 0.038(4) 0.027(3) 0.014(3) 0.013(3) 0.015(3)
    C5 0.042(4) 0.026(3) 0.028(3) 0.011(3) 0.014(3) 0.017(3)
    C5A 0.040(4) 0.025(3) 0.028(3) 0.007(3) 0.014(3) 0.014(3)
    C6 0.038(4) 0.034(4) 0.036(4) 0.006(3) 0.011(3) 0.015(3)
    C6A 0.033(3) 0.043(4) 0.036(4) 0.001(3) 0.017(3) 0.022(3)
    C7 0.032(3) 0.035(4) 0.038(4) 0.006(3) 0.012(3) 0.017(3)
    C7A 0.038(4) 0.039(4) 0.030(4) 0.013(3) 0.013(3) 0.016(3)
    C8 0.062(5) 0.031(4) 0.055(5) 0.024(4) 0.038(4) 0.021(4)
    C8A 0.083(6) 0.033(4) 0.032(4) 0.001(4) 0.014(4) 0.013(4)
    C9 0.132(8) 0.046(5) 0.117(8) 0.054(6) 0.097(7) 0.054(6)
    C9A 0.138(9) 0.028(4) 0.037(5) -0.018(5) 0.011(5) 0.007(4)
    C10 0.046(4) 0.049(5) 0.026(4) 0.018(4) 0.013(3) 0.020(3)
    C10A 0.051(4) 0.033(4) 0.052(5) 0.010(4) 0.033(4) 0.024(4)
    C11 0.043(4) 0.076(6) 0.056(5) 0.017(4) 0.012(4) 0.037(5)
    C11A 0.039(4) 0.079(6) 0.061(6) 0.013(4) 0.023(4) 0.030(5)
    C12 0.063(5) 0.033(4) 0.035(4) 0.015(4) 0.021(4) 0.016(3)
    C12A 0.043(4) 0.024(3) 0.039(4) 0.006(3) 0.022(3) 0.008(3)
    C13 0.083(6) 0.039(5) 0.041(5) 0.022(5) 0.026(5) 0.010(4)
    C13A 0.066(5) 0.031(4) 0.068(6) 0.018(4) 0.038(5) 0.017(4)
    C14 0.032(3) 0.044(4) 0.042(4) 0.007(3) 0.015(3) 0.023(4)
    C14A 0.039(4) 0.036(4) 0.034(4) 0.003(3) 0.011(3) 0.019(3)
    C15 0.073(6) 0.056(5) 0.073(6) 0.011(5) 0.039(5) 0.042(5)
    C15A 0.057(5) 0.061(5) 0.048(5) 0.015(4) 0.015(4) 0.035(4)
_geom_special_details
;
All s.u.'s (except the s.u. in the dihedral angle between two l.s. planes) are
estimated using the full covariance matrix. The cell s.u.'s are taken into
account individually in the estimation of s.u.'s in distances, angles and
torsion angles; correlations between s.u.'s in cell parameters are only used
when they are defined by crystal symmetry. An approximate (isotropic)
treatment of cell s.u.'s is used for estimating s.u.'s involving l.s. planes.
;
loop_
    _geom_bond_atom_site_label_1
    _geom_bond_atom_site_label_2
    _geom_bond_site_symmetry_2
    _geom_bond_distance
    _geom_bond_publ_flag
    Au1 P1 . 2.2590(16) y
    Au1 S1 . 2.3151(16) y
    Au2 P1A . 2.2596(16) y
    Au2 S1A . 2.3150(16) y
    S1 C1 . 1.745(7) ?
    S1A C1A . 1.769(7) ?
    P1 C10 . 1.810(6) ?
    P1 C14 . 1.814(6) ?
    P1 C12 . 1.828(7) ?
    P1A C14A . 1.813(6) ?
    P1A C10A . 1.821(7) ?
    P1A C12A . 1.823(7) ?
    O1 C1 . 1.361(7) ?
    O1 C8 . 1.441(8) ?
    O1A C1A . 1.350(7) ?
    O1A C8A . 1.444(8) ?
    O2 N2 . 1.228(7) ?
    O3A N2A . 1.237(7) ?
    O3 N2 . 1.212(7) ?
    O2A N2A . 1.219(7) ?
    N1 C1 . 1.276(7) ?
    N1 C2 . 1.406(8) ?
    N1A C1A . 1.272(8) ?
    N1A C2A . 1.399(8) ?
    N2 C5 . 1.459(8) ?
    N2A C5A . 1.455(8) ?
    C2 C7 . 1.389(8) ?
    C2 C3 . 1.392(9) ?
    C2A C3A . 1.399(9) ?
    C2A C7A . 1.406(9) ?
    C3 C4 . 1.382(9) ?
    C3 H3 . 0.9400 ?
    C3A C4A . 1.369(9) ?
    C3A H3A . 0.9400 ?
    C4 C5 . 1.378(8) ?
    C4 H4 . 0.9400 ?
    C4A C5A . 1.370(8) ?
    C4A H4A . 0.9400 ?
    C5 C6 . 1.372(9) ?
    C5A C6A . 1.375(9) ?
    C6 C7 . 1.382(9) ?
    C6 H6 . 0.9400 ?
    C6A C7A . 1.371(9) ?
    C6A H6A . 0.9400 ?
    C7 H7 . 0.9400 ?
    C7A H7A . 0.9400 ?
    C8 C9 . 1.513(10) ?
    C8 H8A . 0.9800 ?
    C8 H8B . 0.9800 ?
    C8A C9A . 1.482(10) ?
    C8A H8A1 . 0.9800 ?
    C8A H8A2 . 0.9800 ?
    C9 H9A . 0.9700 ?
    C9 H9B . 0.9700 ?
    C9 H9C . 0.9700 ?
    C9A H9A1 . 0.9700 ?
    C9A H9A2 . 0.9700 ?
    C9A H9A3 . 0.9700 ?
    C10 C11 . 1.515(10) ?
    C10 H10A . 0.9800 ?
    C10 H10B . 0.9800 ?
    C10A C11A . 1.518(10) ?
    C10A H10C . 0.9800 ?
    C10A H10D . 0.9800 ?
    C11 H11A . 0.9700 ?
    C11 H11B . 0.9700 ?
    C11 H11C . 0.9700 ?
    C11A H11D . 0.9700 ?
    C11A H11E . 0.9700 ?
    C11A H11F . 0.9700 ?
    C12 C13 . 1.499(9) ?
    C12 H12A . 0.9800 ?
    C12 H12B . 0.9800 ?
    C12A C13A . 1.497(9) ?
    C12A H12C . 0.9800 ?
    C12A H12D . 0.9800 ?
    C13 H13A . 0.9700 ?
    C13 H13B . 0.9700 ?
    C13 H13C . 0.9700 ?
    C13A H13D . 0.9700 ?
    C13A H13E . 0.9700 ?
    C13A H13F . 0.9700 ?
    C14 C15 . 1.529(9) ?
    C14 H14A . 0.9800 ?
    C14 H14B . 0.9800 ?
    C14A C15A . 1.534(9) ?
    C14A H14C . 0.9800 ?
    C14A H14D . 0.9800 ?
    C15 H15A . 0.9700 ?
    C15 H15B . 0.9700 ?
    C15 H15C . 0.9700 ?
    C15A H15D . 0.9700 ?
    C15A H15E . 0.9700 ?
    C15A H15F . 0.9700 ?
loop_
    _geom_angle_atom_site_label_1
    _geom_angle_atom_site_label_2
    _geom_angle_atom_site_label_3
    _geom_angle_site_symmetry_1
    _geom_angle_site_symmetry_3
    _geom_angle
    _geom_angle_publ_flag
    P1 Au1 S1 . . 176.10(6) y
    P1A Au2 S1A . . 174.04(6) y
    C1 S1 Au1 . . 102.9(2) ?
    C1A S1A Au2 . . 100.9(2) ?
    C10 P1 C14 . . 106.0(3) ?
    C10 P1 C12 . . 104.1(3) ?
    C14 P1 C12 . . 108.0(3) ?
    C10 P1 Au1 . . 113.9(2) ?
    C14 P1 Au1 . . 114.2(2) ?
    C12 P1 Au1 . . 109.9(2) ?
    C14A P1A C10A . . 106.1(3) ?
    C14A P1A C12A . . 107.7(3) ?
    C10A P1A C12A . . 102.7(3) ?
    C14A P1A Au2 . . 115.6(2) ?
    C10A P1A Au2 . . 114.5(2) ?
    C12A P1A Au2 . . 109.2(2) ?
    C1 O1 C8 . . 117.1(5) ?
    C1A O1A C8A . . 116.8(5) ?
    C1 N1 C2 . . 120.6(6) ?
    C1A N1A C2A . . 122.3(6) ?
    O3 N2 O2 . . 122.6(6) ?
    O3 N2 C5 . . 119.4(6) ?
    O2 N2 C5 . . 118.0(6) ?
    O2A N2A O3A . . 122.8(6) ?
    O2A N2A C5A . . 118.7(6) ?
    O3A N2A C5A . . 118.5(6) ?
    N1 C1 O1 . . 119.6(6) ?
    N1 C1 S1 . . 126.4(5) ?
    O1 C1 S1 . . 114.0(4) ?
    N1A C1A O1A . . 120.1(6) ?
    N1A C1A S1A . . 126.7(5) ?
    O1A C1A S1A . . 113.1(5) ?
    C7 C2 C3 . . 119.2(6) ?
    C7 C2 N1 . . 119.1(6) ?
    C3 C2 N1 . . 121.5(6) ?
    N1A C2A C3A . . 118.4(6) ?
    N1A C2A C7A . . 122.7(6) ?
    C3A C2A C7A . . 118.7(6) ?
    C4 C3 C2 . . 120.3(6) ?
    C4 C3 H3 . . 119.8 ?
    C2 C3 H3 . . 119.8 ?
    C4A C3A C2A . . 120.4(6) ?
    C4A C3A H3A . . 119.8 ?
    C2A C3A H3A . . 119.8 ?
    C5 C4 C3 . . 119.0(6) ?
    C5 C4 H4 . . 120.5 ?
    C3 C4 H4 . . 120.5 ?
    C3A C4A C5A . . 119.9(6) ?
    C3A C4A H4A . . 120.1 ?
    C5A C4A H4A . . 120.1 ?
    C6 C5 C4 . . 121.9(6) ?
    C6 C5 N2 . . 118.1(6) ?
    C4 C5 N2 . . 120.0(6) ?
    C4A C5A C6A . . 121.0(6) ?
    C4A C5A N2A . . 119.8(6) ?
    C6A C5A N2A . . 119.1(6) ?
    C5 C6 C7 . . 118.9(6) ?
    C5 C6 H6 . . 120.5 ?
    C7 C6 H6 . . 120.5 ?
    C7A C6A C5A . . 120.1(6) ?
    C7A C6A H6A . . 119.9 ?
    C5A C6A H6A . . 119.9 ?
    C6 C7 C2 . . 120.6(6) ?
    C6 C7 H7 . . 119.7 ?
    C2 C7 H7 . . 119.7 ?
    C6A C7A C2A . . 119.8(6) ?
    C6A C7A H7A . . 120.1 ?
    C2A C7A H7A . . 120.1 ?
    O1 C8 C9 . . 106.3(6) ?
    O1 C8 H8A . . 110.5 ?
    C9 C8 H8A . . 110.5 ?
    O1 C8 H8B . . 110.5 ?
    C9 C8 H8B . . 110.5 ?
    H8A C8 H8B . . 108.7 ?
    O1A C8A C9A . . 105.9(6) ?
    O1A C8A H8A1 . . 110.6 ?
    C9A C8A H8A1 . . 110.6 ?
    O1A C8A H8A2 . . 110.6 ?
    C9A C8A H8A2 . . 110.6 ?
    H8A1 C8A H8A2 . . 108.7 ?
    C8 C9 H9A . . 109.5 ?
    C8 C9 H9B . . 109.5 ?
    H9A C9 H9B . . 109.5 ?
    C8 C9 H9C . . 109.5 ?
    H9A C9 H9C . . 109.5 ?
    H9B C9 H9C . . 109.5 ?
    C8A C9A H9A1 . . 109.5 ?
    C8A C9A H9A2 . . 109.5 ?
    H9A1 C9A H9A2 . . 109.5 ?
    C8A C9A H9A3 . . 109.5 ?
    H9A1 C9A H9A3 . . 109.5 ?
    H9A2 C9A H9A3 . . 109.5 ?
    C11 C10 P1 . . 114.5(5) ?
    C11 C10 H10A . . 108.6 ?
    P1 C10 H10A . . 108.6 ?
    C11 C10 H10B . . 108.6 ?
    P1 C10 H10B . . 108.6 ?
    H10A C10 H10B . . 107.6 ?
    C11A C10A P1A . . 112.6(5) ?
    C11A C10A H10C . . 109.1 ?
    P1A C10A H10C . . 109.1 ?
    C11A C10A H10D . . 109.1 ?
    P1A C10A H10D . . 109.1 ?
    H10C C10A H10D . . 107.8 ?
    C10 C11 H11A . . 109.5 ?
    C10 C11 H11B . . 109.5 ?
    H11A C11 H11B . . 109.5 ?
    C10 C11 H11C . . 109.5 ?
    H11A C11 H11C . . 109.5 ?
    H11B C11 H11C . . 109.5 ?
    C10A C11A H11D . . 109.5 ?
    C10A C11A H11E . . 109.5 ?
    H11D C11A H11E . . 109.5 ?
    C10A C11A H11F . . 109.5 ?
    H11D C11A H11F . . 109.5 ?
    H11E C11A H11F . . 109.5 ?
    C13 C12 P1 . . 113.3(5) ?
    C13 C12 H12A . . 108.9 ?
    P1 C12 H12A . . 108.9 ?
    C13 C12 H12B . . 108.9 ?
    P1 C12 H12B . . 108.9 ?
    H12A C12 H12B . . 107.7 ?
    C13A C12A P1A . . 114.2(5) ?
    C13A C12A H12C . . 108.7 ?
    P1A C12A H12C . . 108.7 ?
    C13A C12A H12D . . 108.7 ?
    P1A C12A H12D . . 108.7 ?
    H12C C12A H12D . . 107.6 ?
    C12 C13 H13A . . 109.5 ?
    C12 C13 H13B . . 109.5 ?
    H13A C13 H13B . . 109.5 ?
    C12 C13 H13C . . 109.5 ?
    H13A C13 H13C . . 109.5 ?
    H13B C13 H13C . . 109.5 ?
    C12A C13A H13D . . 109.5 ?
    C12A C13A H13E . . 109.5 ?
    H13D C13A H13E . . 109.5 ?
    C12A C13A H13F . . 109.5 ?
    H13D C13A H13F . . 109.5 ?
    H13E C13A H13F . . 109.5 ?
    C15 C14 P1 . . 116.9(5) ?
    C15 C14 H14A . . 108.1 ?
    P1 C14 H14A . . 108.1 ?
    C15 C14 H14B . . 108.1 ?
    P1 C14 H14B . . 108.1 ?
    H14A C14 H14B . . 107.3 ?
    C15A C14A P1A . . 115.2(4) ?
    C15A C14A H14C . . 108.5 ?
    P1A C14A H14C . . 108.5 ?
    C15A C14A H14D . . 108.5 ?
    P1A C14A H14D . . 108.5 ?
    H14C C14A H14D . . 107.5 ?
    C14 C15 H15A . . 109.5 ?
    C14 C15 H15B . . 109.5 ?
    H15A C15 H15B . . 109.5 ?
    C14 C15 H15C . . 109.5 ?
    H15A C15 H15C . . 109.5 ?
    H15B C15 H15C . . 109.5 ?
    C14A C15A H15D . . 109.5 ?
    C14A C15A H15E . . 109.5 ?
    H15D C15A H15E . . 109.5 ?
    C14A C15A H15F . . 109.5 ?
    H15D C15A H15F . . 109.5 ?
    H15E C15A H15F . . 109.5 ?
loop_
    _geom_hbond_atom_site_label_D
    _geom_hbond_atom_site_label_H
    _geom_hbond_atom_site_label_A
    _geom_hbond_site_symmetry_A
    _geom_hbond_distance_DH
    _geom_hbond_distance_HA
    _geom_hbond_distance_DA
    _geom_hbond_angle_DHA
    _geom_hbond_publ_flag
    C10 H10a Cg 1_555 0.98 2.90 3.585(7) 128 y
    C11a H11d O2a 2_656 0.97 2.41 3.266(10) 146 y
    C13 H13c O2 2_555 0.97 2.44 3.177(12) 132 y
    C13a H13f O3a 2_556 0.97 2.52 3.251(11) 132 y
    C14 H14b O2 2_555 0.98 2.52 3.444(9) 157 y
