# Supplementary material for: [(Z)-O-Ethyl N-(4-nitro­phen­yl)thio­carbamato-κS](triethyl­phosphine-κP)gold(I)
Source: Acta Crystallogr Sect E Struct Rep Online. 2009 Oct 28;65(Pt 11):m1446–7. doi: 10.1107/S1600536809043499 (PMC2971440; doi:10.1107/S1600536809043499)
Supplement: Supplementary file 2 [file e-65-m1446-Isup2.hkl]

#
# h,k,l, Fc-squared, Fo-squared, sigma(Fo-squared) and status flag
#
data_I
_shelx_title '  Template texray.inf'
_shelx_refln_list_code          4
_shelx_F_calc_maximum      437.28
_exptl_crystal_F_000      1048.00
_reflns_d_resolution_high  0.7696
 
loop_
 _symmetry_equiv_pos_as_xyz
 'x, y, z'
 '-x, -y, -z'
 
_cell_length_a    11.5340
_cell_length_b    13.7656
_cell_length_c    14.5177
_cell_angle_alpha 114.223
_cell_angle_beta  109.374
_cell_angle_gamma  95.197
 
_shelx_F_squared_multiplier     1.000
 
loop_
 _refln_index_h
 _refln_index_k
 _refln_index_l
 _refln_F_squared_calc
 _refln_F_squared_meas
 _refln_F_squared_sigma
 _refln_observed_status
   1   0   0     7333.54     8504.62    220.24 o
   2   0   0   191209.45   209334.02   5004.30 o
   3   0   0    52847.51    58204.99   1411.61 o
   4   0   0    11370.23    12289.58    331.17 o
   5   0   0    57012.40    59794.50   1468.04 o
   6   0   0     1557.49     1618.05     90.59 o
   7   0   0    24795.88    24040.68    633.33 o
   8   0   0    10014.70     9297.43    371.30 o
   9   0   0     1411.47     1364.65    140.21 o
  10   0   0     6565.15     6764.28    515.46 o
  11   0   0      267.70      128.89    125.98 o
  12   0   0     2316.70     2657.98    224.84 o
  13   0   0      779.13      827.55    189.12 o
 -13   1   0       39.58      113.54    113.92 o
 -12   1   0      152.11       13.82    100.65 o
 -11   1   0        3.17        7.63     97.16 o
 -10   1   0        6.45       39.81     78.88 o
  -9   1   0       27.11       57.89    102.46 o
  -8   1   0      828.84      776.79     81.50 o
  -7   1   0      231.83      300.97     45.75 o
  -6   1   0      474.89      535.43     89.09 o
  -5   1   0     4756.46     4536.87    249.38 o
  -4   1   0     1894.32     2065.18     89.99 o
  -3   1   0    14057.18    15210.77    394.49 o
  -2   1   0    33543.58    36211.14   1518.71 o
  -1   1   0    10596.64    11877.83    520.44 o
   0   1   0    68340.57    65932.77   1888.26 o
   1   1   0      916.90      848.82     48.13 o
   2   1   0    67034.30    75246.90   2245.87 o
   3   1   0    31256.13    34457.42   1056.17 o
   4   1   0    22085.81    22168.69    639.05 o
   5   1   0    46113.93    48054.83   1185.99 o
   6   1   0       85.55       88.80     36.54 o
   7   1   0    21738.80    21878.66    576.79 o
   8   1   0     4936.23     4478.85    230.90 o
   9   1   0     4850.06     5235.19    267.00 o
  10   1   0     8161.37     8595.12    641.64 o
  11   1   0       57.88      118.83     93.64 o
  12   1   0     3689.34     3809.98    268.61 o
  13   1   0      635.72      768.35    162.73 o
 -13   2   0     2701.14     2809.49    237.23 o
 -12   2   0     1803.68     1852.45    188.93 o
 -11   2   0     3252.95     3104.59    217.65 o
 -10   2   0     5175.95     5055.04    338.52 o
  -9   2   0      219.18      299.55     68.35 o
  -8   2   0    15099.74    14252.84    351.99 o
  -7   2   0     5264.48     4823.08    203.59 o
  -6   2   0     9471.32     9629.24    482.30 o
  -5   2   0    13828.18    13944.92    384.00 o
  -4   2   0       20.71       44.71     83.70 o
  -3   2   0     5812.26     5808.70    339.26 o
  -2   2   0     8051.92     8239.24    418.51 o
  -1   2   0    13989.34    14638.39    452.99 o
   0   2   0    18242.67    18032.16    447.98 o
   1   2   0     1987.98     1868.86     72.60 o
   2   2   0      196.34      163.39     22.76 o
   3   2   0     3125.40     3141.19    145.04 o
   4   2   0        5.61       36.43     38.88 o
   5   2   0     4559.69     5011.99    219.43 o
   6   2   0      360.40      378.71     75.89 o
   7   2   0     1520.18     1679.76    140.73 o
   8   2   0      203.17      219.51     90.59 o
   9   2   0     2431.40     2554.85    194.61 o
  10   2   0     1000.33     1147.26    189.87 o
  11   2   0      505.94      404.96    117.32 o
  12   2   0      982.18     1039.62    174.15 o
  13   2   0       27.03       77.21    146.43 o
 -14   3   0      275.79      247.72    182.45 o
 -13   3   0     2622.04     3149.64    246.21 o
 -12   3   0      361.48      335.12    109.81 o
 -11   3   0     5507.40     5664.98    292.65 o
 -10   3   0     6307.77     6239.08    292.60 o
  -9   3   0     2445.41     2611.71    146.81 o
  -8   3   0    20401.37    19983.20    477.66 o
  -7   3   0     1436.91     1512.68     88.17 o
  -6   3   0    21626.44    21151.42    570.68 o
  -5   3   0    25740.70    26081.52   1208.27 o
  -4   3   0     8052.20     7730.46    446.27 o
  -3   3   0    56579.32    65622.30   2774.88 o
  -2   3   0      763.42      819.22    137.31 o
  -1   3   0    25020.66    25801.39    643.78 o
   0   3   0    12227.87    12070.87    327.79 o
   1   3   0     9039.98     8720.67    255.83 o
   2   3   0    29027.18    28779.62    987.90 o
   3   3   0      817.93      909.00     85.71 o
   4   3   0    10412.49    10186.34    374.20 o
   5   3   0     1155.17     1121.96    191.56 o
   6   3   0     1233.03     1130.06    120.81 o
   7   3   0     3701.29     3329.91    301.43 o
   8   3   0       62.17      114.74    113.05 o
   9   3   0     1292.21     1097.86    149.46 o
  10   3   0      223.05      234.96    110.27 o
  11   3   0       29.67      144.99    113.50 o
  12   3   0      168.72      114.30    125.04 o
 -14   4   0       49.31      210.42    180.75 o
 -13   4   0       53.22       -4.45    145.58 o
 -12   4   0       20.18       57.65     92.31 o
 -11   4   0      900.08      823.81    124.36 o
 -10   4   0      373.75      306.01     76.78 o
  -9   4   0      941.59      996.40    109.03 o
  -8   4   0     3194.23     3101.29    219.48 o
  -7   4   0        2.09       32.33     83.11 o
  -6   4   0    19845.66    19474.50    666.25 o
  -5   4   0     1709.27     1374.87    131.85 o
  -4   4   0    13534.71    14242.12    500.45 o
  -3   4   0    23730.40    24079.77    772.61 o
  -2   4   0      555.78      495.76     59.99 o
  -1   4   0    28803.42    28746.03    725.34 o
   0   4   0     8463.88     8038.33    244.34 o
   1   4   0    19178.91    17770.46    476.50 o
   2   4   0    21858.15    21204.57    552.92 o
   3   4   0      594.09      674.00     49.77 o
   4   4   0    20631.35    19969.81    678.72 o
   5   4   0     3061.11     2942.63    326.76 o
   6   4   0     7124.44     6618.08    330.78 o
   7   4   0     6580.29     5714.88    290.60 o
   8   4   0      387.81      487.87    112.99 o
   9   4   0     5212.97     5238.93    739.97 o
  10   4   0      388.76      341.27    126.45 o
  11   4   0     1376.69     1572.19    205.27 o
  12   4   0     1201.23     1272.05    199.46 o
 -14   5   0      338.38      201.73    187.11 o
 -13   5   0      837.04      736.36    208.09 o
 -12   5   0       54.56       46.81    106.06 o
 -11   5   0     1287.82     1289.43    141.05 o
 -10   5   0      530.30      618.65     94.68 o
  -9   5   0      670.47      573.51     78.27 o
  -8   5   0      925.48     1126.68    195.80 o
  -7   5   0       23.17       88.69     90.62 o
  -6   5   0       17.67       81.55     84.81 o
  -5   5   0      482.42      555.32    108.25 o
  -4   5   0        1.31      -14.18     68.19 o
  -3   5   0      341.33      631.59    241.46 o
  -2   5   0      376.44      482.42     66.22 o
  -1   5   0     1642.19     1466.24    109.45 o
   0   5   0      230.58      268.26     85.26 o
   1   5   0     3679.62     3246.39    164.43 o
   2   5   0     2420.93     2414.32    118.40 o
   3   5   0      334.13      294.96     43.66 o
   4   5   0     6911.14     6583.73    224.08 o
   5   5   0      313.54      236.61     83.98 o
   6   5   0     3334.64     3431.89    220.72 o
   7   5   0     1497.57     1663.09    172.73 o
   8   5   0      282.55      438.21    117.47 o
   9   5   0     2525.96     3135.04    250.00 o
  10   5   0      144.12      127.52    113.31 o
  11   5   0     1593.83     1565.92    217.89 o
 -14   6   0     1206.38     1229.25    254.28 o
 -13   6   0      820.92      691.44    200.67 o
 -12   6   0     1011.14     1155.93    209.36 o
 -11   6   0     2996.66     3242.72    196.23 o
 -10   6   0       44.00      -60.00     63.55 o
  -9   6   0     4316.97     4295.72    392.48 o
  -8   6   0     3046.91     3269.27    242.77 o
  -7   6   0     4435.75     4398.01    275.34 o
  -6   6   0    12062.98    11760.03    472.06 o
  -5   6   0      288.07      271.36     98.86 o
  -4   6   0    11257.49    11723.48    915.74 o
  -3   6   0     4759.08     4738.74    242.51 o
  -2   6   0     4719.69     4651.74    188.50 o
  -1   6   0    10396.51    10153.36    327.70 o
   0   6   0      218.65      195.53     60.23 o
   1   6   0     5914.75     5139.77    231.39 o
   2   6   0     1017.33      846.91     78.80 o
   3   6   0      447.11      483.63     61.13 o
   4   6   0     2430.85     2243.36    110.33 o
   5   6   0       28.92       45.69     78.55 o
   6   6   0      105.66      112.51    102.99 o
   7   6   0      108.46       49.29     94.34 o
   8   6   0      112.11      148.81    106.94 o
   9   6   0        2.82        1.86    107.14 o
  10   6   0       38.35      -11.44    116.04 o
  11   6   0       76.82       50.70    134.63 o
 -13   7   0      243.00      273.14    154.27 o
 -12   7   0      658.16      965.60    161.51 o
 -11   7   0     2167.46     2080.43    207.80 o
 -10   7   0      104.00       21.03     86.50 o
  -9   7   0     4600.94     4868.93    309.27 o
  -8   7   0     1407.67     1538.64    193.21 o
  -7   7   0     6228.18     6285.16    330.23 o
  -6   7   0    11059.21    11171.49    469.86 o
  -5   7   0     1634.64     1950.44    268.59 o
  -4   7   0    26839.40    26542.24   1125.42 o
  -3   7   0     5434.95     5601.95    223.50 o
  -2   7   0    28096.59    28557.50    758.37 o
  -1   7   0    35783.36    36098.23    931.96 o
   0   7   0     7104.49     6854.96    469.58 o
   1   7   0    37396.39    35978.94   1134.54 o
   2   7   0     1473.78     1327.23    122.22 o
   3   7   0    16072.05    15369.83    453.11 o
   4   7   0     9011.70     7748.61   1136.44 o
   5   7   0     2313.35     2289.20    252.17 o
   6   7   0     5666.35     5951.26    521.49 o
   7   7   0      539.11      737.71    151.94 o
   8   7   0     2931.27     3274.16    332.79 o
   9   7   0     2478.02     2792.79    269.37 o
  10   7   0      300.62      333.92    147.76 o
 -13   8   0        0.31      -68.87    151.93 o
 -12   8   0      112.84      -71.53    203.00 o
 -11   8   0       36.74       17.38    191.14 o
 -10   8   0       90.00      137.31    201.94 o
  -9   8   0      499.10      498.18    183.51 o
  -8   8   0      127.02      103.77    120.21 o
  -7   8   0      412.68      350.38    134.23 o
  -6   8   0     2252.50     2575.48    226.19 o
  -5   8   0      204.08      165.77    103.51 o
  -4   8   0     7424.04     7381.20    351.91 o
  -3   8   0      589.29      713.37     99.39 o
  -2   8   0    11552.85    11414.73    538.20 o
  -1   8   0     6268.30     5395.35    270.04 o
   0   8   0     8400.73     7685.86    333.08 o
   1   8   0    17239.94    17036.48    607.03 o
   2   8   0      493.22      296.56    235.11 o
   3   8   0    17589.01    17253.63    931.63 o
   4   8   0     2947.84     2615.95    312.13 o
   5   8   0     5959.42     6264.22    348.05 o
   6   8   0     9870.97    10633.04    498.54 o
   7   8   0       91.36      215.80    119.63 o
   8   8   0     6515.27     7211.12    416.64 o
   9   8   0      914.49     1032.63    280.24 o
  10   8   0     1866.65     1603.16    284.90 o
 -13   9   0        5.71        7.20    135.07 o
 -12   9   0     3472.11     3162.59    266.03 o
 -11   9   0     1202.31     1257.86    310.44 o
 -10   9   0     2595.28     3052.05    409.61 o
  -9   9   0     5194.97     4618.02    479.54 o
  -8   9   0       42.09      -46.85    119.03 o
  -7   9   0    12475.20    11810.55    553.49 o
  -6   9   0     1703.44     1774.81    237.12 o
  -5   9   0     7507.31     7343.51    368.97 o
  -4   9   0     4770.47     4097.41    373.16 o
  -3   9   0      642.82      462.02    113.06 o
  -2   9   0     1473.63     1231.85    155.29 o
  -1   9   0      109.76      231.73     92.66 o
   0   9   0     1130.63     1067.11    172.07 o
   1   9   0     1157.00      976.43    135.41 o
   2   9   0     1265.06     1245.59    256.72 o
   3   9   0       13.00      137.10    148.33 o
   4   9   0      726.88      760.10    215.08 o
   5   9   0      882.27      958.44    256.19 o
   6   9   0      453.46      489.92    218.47 o
   7   9   0      191.98      248.89    144.74 o
   8   9   0      513.05      905.13    194.39 o
   9   9   0        0.76      -86.91    141.24 o
 -13  10   0      199.58      212.67    145.23 o
 -12  10   0     4150.95     4883.11    530.39 o
 -11  10   0      385.72      568.11    255.56 o
 -10  10   0     6104.95     6766.51    608.80 o
  -9  10   0     8265.42     8208.09    631.90 o
  -8  10   0     2538.83     2457.02    375.71 o
  -7  10   0    24691.76    25559.27    934.69 o
  -6  10   0      401.28      543.18    218.05 o
  -5  10   0    24792.27    24558.85    886.10 o
  -4  10   0    12629.50    13137.32    555.19 o
  -3  10   0     7406.13     7511.47    366.48 o
  -2  10   0    29837.31    27851.48   2149.87 o
  -1  10   0       82.50       11.53     85.74 o
   0  10   0    22598.34    22645.51    795.69 o
   1  10   0     5024.39     5441.38    643.97 o
   2  10   0     7192.94     7242.88    339.28 o
   3  10   0     6639.70     5897.91    479.75 o
   4  10   0       70.90      238.39    191.56 o
   5  10   0     4755.69     4857.47    487.17 o
   6  10   0     1546.10     1678.28    309.38 o
   7  10   0      698.81      339.05    231.19 o
   8  10   0     1154.93     1270.15    342.01 o
 -12  11   0      211.46      450.51    264.24 o
 -11  11   0       12.32      -31.79    179.69 o
 -10  11   0     1415.14     1509.60    316.37 o
  -9  11   0     1032.55     1137.92    294.12 o
  -8  11   0     2449.95     2910.71    399.86 o
  -7  11   0     5636.78     6348.63    554.55 o
  -6  11   0      766.91      587.18    207.24 o
  -5  11   0     8703.59    10005.03    664.11 o
  -4  11   0     3318.53     3132.78    358.33 o
  -3  11   0     8717.40     8843.34    415.60 o
  -2  11   0    24088.28    24567.67    870.78 o
  -1  11   0     1627.35     1820.98    187.36 o
   0  11   0    16760.81    16404.45   1854.37 o
   1  11   0     2065.08     2115.39    190.79 o
   2  11   0     6484.34     6672.42    523.83 o
   3  11   0     9494.18     9939.34    683.39 o
   4  11   0      924.89     1151.27    273.57 o
   5  11   0     8390.96     9843.77    711.15 o
   6  11   0      618.35     1115.25    300.90 o
   7  11   0     2640.87     2400.02    424.65 o
 -11  12   0       72.40     -255.24    170.16 o
 -10  12   0     1376.77     1094.06    293.91 o
  -9  12   0       88.95      205.33    200.25 o
  -8  12   0      315.26      128.63    179.91 o
  -7  12   0      118.09      218.68    184.14 o
  -6  12   0       14.60     -187.85    125.24 o
  -5  12   0       13.51      180.97    161.89 o
  -4  12   0        0.11      106.38    140.92 o
  -3  12   0       58.73       96.93    105.64 o
  -2  12   0       39.57      211.75    109.71 o
  -1  12   0      328.18      326.83    114.10 o
   0  12   0     1166.71     1036.47    231.19 o
   1  12   0       40.23        1.39     89.47 o
   2  12   0     2054.50     1903.74    326.33 o
   3  12   0     1044.25      933.44    263.40 o
   4  12   0      632.41      838.93    261.70 o
   6  12   0        2.39       33.48    223.77 o
 -11  13   0     1067.97      871.77    294.97 o
 -10  13   0     3714.53     4793.47    534.21 o
  -9  13   0        2.31      -44.92    178.42 o
  -8  13   0     4176.02     4204.80    476.36 o
  -7  13   0     1722.65     1957.99    328.87 o
  -6  13   0     1217.85     1193.44    258.73 o
  -5  13   0     3688.55     3828.04    413.00 o
  -4  13   0        0.37       70.35    136.68 o
  -3  13   0     3406.77     3681.64    283.35 o
  -2  13   0      888.41     1175.80    309.91 o
  -1  13   0      553.17      752.79    146.68 o
   0  13   0     1377.27     1924.38    204.56 o
   1  13   0        1.95      208.51    173.97 o
   2  13   0      745.84      721.32    246.87 o
   3  13   0       94.21       34.75    205.33 o
   4  13   0       31.32       -3.39    195.59 o
   5  13   0       87.95     -107.22    224.19 o
 -10  14   0      782.99     1291.13    326.33 o
  -9  14   0      134.02      161.05    226.74 o
  -8  14   0     2058.15     2015.42    366.59 o
  -7  14   0      234.13       19.50    194.74 o
  -6  14   0     2286.07     2361.03    362.36 o
  -5  14   0     2367.60     3277.30    395.20 o
  -4  14   0      613.36      612.40    208.09 o
  -3  14   0     2735.89     2938.56    266.91 o
  -2  14   0      196.85       65.76    153.31 o
  -1  14   0     1711.06     2097.46    219.94 o
   0  14   0     1982.59     1834.24    330.57 o
   1  14   0      228.50      367.65    226.74 o
   2  14   0     1705.94     1521.89    321.67 o
   3  14   0      186.63      -54.46    189.65 o
  -8  15   0      479.90      666.44    258.10 o
  -7  15   0        0.83       74.38    182.66 o
  -6  15   0      668.04      902.07    247.29 o
  -5  15   0      301.50      234.37    181.60 o
  -4  15   0      305.37      579.56    209.57 o
  -3  15   0      918.40      988.18    180.84 o
  -2  15   0        7.47      -24.06    109.79 o
  -1  15   0     1597.29     2019.94    224.86 o
   0  15   0      475.30      723.44    278.44 o
   1  15   0      748.93      999.97    291.16 o
  -6  16   0      214.13      186.69    189.65 o
  -5  16   0       23.01      213.81    191.56 o
  -4  16   0       20.36        7.20    148.76 o
  -3  16   0       10.53      -79.82    120.49 o
  -2  16   0        0.66      199.71    133.52 o
  -1  16   0       14.51       95.14    197.28 o
   0 -16   1      412.77      395.62    224.83 o
   1 -16   1      105.18      112.59    184.46 o
   2 -16   1      225.57      455.86    148.76 o
   3 -16   1        0.17      110.83    172.70 o
   4 -16   1       46.90      101.29    188.38 o
   5 -16   1       38.64      121.42    165.07 o
   6 -16   1       35.42       -3.60    179.48 o
   7 -16   1        6.99      194.10    184.99 o
  -2 -15   1      124.82       54.04    194.10 o
  -1 -15   1     3060.81     3368.21    441.82 o
   0 -15   1      413.35      520.86    216.35 o
   1 -15   1     2012.85     2189.75    234.10 o
   2 -15   1     2024.67     2014.45    231.04 o
   3 -15   1       85.50      135.41    146.43 o
   4 -15   1     2605.32     2283.26    350.49 o
   5 -15   1      458.79      660.08    226.74 o
   6 -15   1     1084.20      940.85    261.49 o
   7 -15   1     1094.83      884.06    277.81 o
   8 -15   1       39.76      -70.14    184.78 o
   9 -15   1      585.34     1062.27    309.17 o
  -4 -14   1      330.96      398.59    244.32 o
  -3 -14   1      360.93      243.90    217.20 o
  -2 -14   1      397.58      330.36    216.57 o
  -1 -14   1     1458.45     1762.61    322.31 o
   0 -14   1       68.36       73.87    106.29 o
   1 -14   1     1796.80     2034.58    217.78 o
   2 -14   1     1609.89     1754.08    209.71 o
   3 -14   1     1174.02     1547.53    282.89 o
   4 -14   1     3046.32     3111.59    393.72 o
   5 -14   1        5.64      148.97    160.41 o
   6 -14   1     2181.35     2634.17    382.06 o
   7 -14   1     1597.69     2133.02    361.93 o
   8 -14   1      294.81      580.19    229.70 o
   9 -14   1     1737.54     2219.27    397.95 o
  10 -14   1       83.56      469.37    242.63 o
  -6 -13   1      272.53      280.35    236.27 o
  -5 -13   1        1.64       -0.42    210.21 o
  -4 -13   1      278.84      346.25    233.94 o
  -3 -13   1       88.98      369.14    212.54 o
  -2 -13   1      103.74       65.90    167.19 o
  -1 -13   1       84.06      106.04     97.16 o
   0 -13   1      119.19      172.32    100.87 o
   1 -13   1      106.34      195.96    108.78 o
   2 -13   1       40.78      155.61    104.46 o
   3 -13   1      609.48      605.78    145.00 o
   4 -13   1      196.22       21.83    139.22 o
   5 -13   1      142.62      301.75    171.22 o
   6 -13   1     1088.76      795.27    234.58 o
   7 -13   1      105.94      118.03    173.76 o
   8 -13   1      849.85      780.86    258.95 o
   9 -13   1     1255.92     1128.60    301.33 o
  10 -13   1       44.25      183.51    229.07 o
  11 -13   1     1337.89     1536.72    358.12 o
  -7 -12   1     1285.69     1425.48    342.44 o
  -6 -12   1     1342.61     1188.36    320.82 o
  -5 -12   1      119.48      133.71    204.06 o
  -4 -12   1     3931.67     3905.81    438.64 o
  -3 -12   1      937.61      913.09    242.84 o
  -2 -12   1     3463.43     4205.23    433.98 o
   0 -12   1       79.63      131.69    103.46 o
   1 -12   1     5853.39     5516.16    315.50 o
   2 -12   1      482.44      567.05    131.27 o
   3 -12   1     2878.77     3121.05    213.47 o
   4 -12   1     1502.54     1658.94    205.22 o
   5 -12   1     1262.25     1294.24    195.18 o
   6 -12   1     1306.65     1425.78    353.56 o
   7 -12   1        1.27     -103.52    108.40 o
   8 -12   1      158.84      160.14    132.42 o
   9 -12   1       61.78       23.73    185.42 o
  10 -12   1       14.17      252.38    215.72 o
  11 -12   1        0.71      -46.19    200.46 o
  -8 -11   1        4.93     -314.04    209.36 o
  -7 -11   1     1855.73     2183.88    390.33 o
  -6 -11   1     1344.99     1171.19    289.04 o
  -5 -11   1     1494.51     1564.91    308.53 o
  -4 -11   1     6620.66     6200.94    512.59 o
  -3 -11   1       32.56       34.33    148.97 o
  -2 -11   1    11316.88    12274.15    810.74 o
  -1 -11   1     6154.49     6213.01    478.90 o
   0 -11   1     7022.14     6833.68    340.99 o
   1 -11   1    18627.14    19487.44    798.66 o
   2 -11   1      123.02      110.45     80.10 o
   3 -11   1    18538.63    17940.20    556.87 o
   4 -11   1    10068.62     9651.63    444.79 o
   5 -11   1     8258.28     7853.46    398.03 o
   6 -11   1     9870.70     9875.58    465.21 o
   7 -11   1      280.20      383.96    143.16 o
   8 -11   1     6939.96     7160.50    404.11 o
   9 -11   1     1979.83     2441.44    267.46 o
  10 -11   1     2902.10     3341.72    449.87 o
  11 -11   1     2562.06     3063.28    444.36 o
  12 -11   1       71.39       58.06    214.87 o
  -9 -10   1       82.43     -143.00    213.49 o
  -8 -10   1      110.84       16.97    354.83 o
  -7 -10   1       65.60      101.26    174.93 o
  -6 -10   1       15.93      207.03    193.89 o
  -5 -10   1     1537.55     1096.18    270.18 o
  -4 -10   1     2874.84     3103.54    369.56 o
  -3 -10   1     2323.86     2067.76    302.81 o
  -2 -10   1     6321.93     5925.94    323.79 o
  -1 -10   1      110.39       65.98    114.43 o
   0 -10   1     6092.23     5906.05    302.58 o
   1 -10   1     8854.08     8632.26    388.42 o
   2 -10   1      856.14      887.40    117.75 o
   3 -10   1    16037.95    16016.88    498.50 o
   4 -10   1     3973.01     4052.13    277.21 o
   5 -10   1     8720.85     8995.46    426.35 o
   6 -10   1    14633.80    14819.08    745.58 o
   7 -10   1      695.04     1060.40    226.31 o
   8 -10   1    18000.70    16997.30    683.85 o
   9 -10   1     1438.98     1533.08    244.43 o
  10 -10   1     8149.31     8913.76    456.95 o
  11 -10   1     4048.80     4623.10    506.45 o
  12 -10   1      833.85      938.11    177.36 o
  -9  -9   1     1608.36     1945.03    254.65 o
  -8  -9   1      404.17      486.47    159.95 o
  -7  -9   1     4531.92     4620.38    336.33 o
  -6  -9   1       80.48       26.78    102.80 o
  -5  -9   1     1947.70     1822.66    213.01 o
  -4  -9   1     3006.13     2989.23    357.91 o
  -3  -9   1      371.59      292.83     89.29 o
  -2  -9   1     7200.46     7064.08    320.20 o
  -1  -9   1      656.69      344.39    174.29 o
   0  -9   1     2712.95     2719.50    167.01 o
   1  -9   1      785.20      840.69    109.05 o
   2  -9   1      108.69       -5.35     64.61 o
   3  -9   1      176.36      184.06    100.06 o
   4  -9   1      124.15       66.70    187.85 o
   5  -9   1       31.68       90.65    105.13 o
   6  -9   1     1308.27     1318.75    233.20 o
   7  -9   1       14.30     -151.68    101.12 o
   8  -9   1     1539.88     1371.61    198.21 o
   9  -9   1       95.81      133.38    124.99 o
  10  -9   1     1932.42     2185.35    246.88 o
  11  -9   1      737.30     1067.36    277.81 o
  12  -9   1      767.64      911.47    172.70 o
  13  -9   1     1468.58     1218.23    258.10 o
 -10  -8   1     4201.79     4436.69    353.58 o
  -9  -8   1     1781.55     1945.85    243.59 o
  -8  -8   1     3866.90     3864.49    304.51 o
  -7  -8   1    13357.25    14045.93    725.77 o
  -6  -8   1       91.79      143.72     99.66 o
  -5  -8   1    23892.43    24021.77   1082.09 o
  -4  -8   1     8661.46     8384.16    397.71 o
  -3  -8   1    14622.63    13488.92    552.75 o
  -2  -8   1    30403.61    29546.51    959.04 o
  -1  -8   1      760.71      513.21    228.76 o
   0  -8   1    43887.39    42621.75   1086.14 o
   1  -8   1     9056.68     8411.90    291.42 o
   2  -8   1    22608.00    21044.21    589.06 o
   3  -8   1    22116.68    21044.81    734.49 o
   4  -8   1      757.73      624.08    124.28 o
   5  -8   1    18848.71    18626.07    682.00 o
   6  -8   1     2920.75     2979.08    239.86 o
   7  -8   1     7790.37     7982.27    389.82 o
   8  -8   1     6354.21     6184.61    341.29 o
   9  -8   1     1487.21     1725.22    213.28 o
  10  -8   1     2749.99     2627.50    319.97 o
  11  -8   1       24.16       83.27     99.50 o
  12  -8   1      533.66      701.62    154.88 o
  13  -8   1       73.47      267.85    175.88 o
 -11  -7   1      100.42       90.91    130.64 o
 -10  -7   1     1002.94      740.67    167.22 o
  -9  -7   1      122.08       98.14    107.24 o
  -8  -7   1     2526.51     2406.98    231.99 o
  -7  -7   1     3765.78     3378.24    255.63 o
  -6  -7   1     1239.43     1075.16    155.37 o
  -5  -7   1    11064.21    10489.34   1142.80 o
  -4  -7   1      528.30      581.99     68.47 o
  -3  -7   1    14772.05    14212.98    421.99 o
  -2  -7   1    14532.16    13972.64    417.53 o
  -1  -7   1     7945.77     8034.97    337.84 o
   0  -7   1    14471.08    12903.37    383.72 o
   1  -7   1      665.27      640.58     82.64 o
   2  -7   1    10037.80     8933.98    294.45 o
   3  -7   1    23419.72    23416.37    786.70 o
   4  -7   1     6077.80     5493.18    396.26 o
   5  -7   1    31494.53    30996.84   1471.25 o
   6  -7   1      234.66      250.83    103.88 o
   7  -7   1    16927.16    16848.05    632.13 o
   8  -7   1     6112.53     5730.48    378.57 o
   9  -7   1     3564.44     3517.57    189.66 o
  10  -7   1     8348.16     8104.46    375.60 o
  11  -7   1       19.59      -13.07    103.64 o
  12  -7   1     3677.51     3565.28    351.55 o
  13  -7   1      828.00      778.53    219.74 o
 -11  -6   1      263.35      377.61    142.37 o
 -10  -6   1     1337.57     1559.29    201.01 o
  -9  -6   1       48.09       25.39    103.51 o
  -8  -6   1     1409.34     1462.82    177.88 o
  -7  -6   1     1350.25     1288.05    161.95 o
  -6  -6   1      400.30      267.13     98.35 o
  -5  -6   1      753.32      663.84    109.97 o
  -4  -6   1        0.16        1.96     36.70 o
  -3  -6   1       13.86       59.43     49.97 o
  -2  -6   1       81.30      128.94     40.65 o
  -1  -6   1      686.09      768.78    191.45 o
   0  -6   1      485.68      599.24    105.08 o
   1  -6   1      319.27      430.29     77.01 o
   2  -6   1      603.76      382.44     89.85 o
   3  -6   1     1398.64     1348.98    193.89 o
   4  -6   1     3197.37     3325.62    300.69 o
   5  -6   1     4397.16     4197.39    340.11 o
   6  -6   1      366.25      321.88    143.25 o
   7  -6   1     4371.95     3977.01    370.41 o
   8  -6   1     1102.69     1124.33    107.95 o
   9  -6   1     1695.32     1789.66    118.83 o
  10  -6   1     3267.88     3630.75    186.43 o
  11  -6   1      414.77      469.23    125.69 o
  12  -6   1     2075.74     1993.38    273.14 o
  13  -6   1      235.12      245.81    155.75 o
 -12  -5   1      340.12      499.46    248.35 o
 -11  -5   1     1591.65     1821.86    219.73 o
 -10  -5   1     3527.42     3763.39    276.63 o
  -9  -5   1      194.50      298.39    112.89 o
  -8  -5   1    10101.16     9727.77    546.92 o
  -7  -5   1     1138.07     1237.95    152.57 o
  -6  -5   1     8134.36     7852.41    347.68 o
  -5  -5   1     9481.45     9513.70    282.55 o
  -4  -5   1      625.55      528.39     51.81 o
  -3  -5   1    19202.30    18588.20    497.19 o
  -2  -5   1     2113.21     2028.30     88.37 o
  -1  -5   1     7614.98     7011.20    282.12 o
   0  -5   1     1196.84      993.95     91.50 o
   1  -5   1       85.63      133.83     48.22 o
   2  -5   1     2850.76     2626.12    223.56 o
   3  -5   1      562.75      449.45    124.39 o
   4  -5   1     5750.70     5400.79    365.96 o
   5  -5   1      886.53      721.11    159.99 o
   6  -5   1     1604.50     1623.39    223.98 o
   7  -5   1      431.35      505.81     86.99 o
   8  -5   1       46.45      119.61     53.52 o
   9  -5   1       42.43        1.70     52.87 o
  10  -5   1       40.08      -36.44     60.09 o
  11  -5   1        9.15       -6.49    106.06 o
  12  -5   1        8.86      -26.06    130.53 o
  13  -5   1        4.84       -8.90    162.74 o
 -12  -4   1        0.81      -96.98    123.43 o
 -11  -4   1      890.77      864.90    151.71 o
 -10  -4   1     1105.87     1061.82    163.27 o
  -9  -4   1      836.66     1025.95    143.01 o
  -8  -4   1     3387.70     3805.50    230.84 o
  -7  -4   1       34.67       82.39     76.26 o
  -6  -4   1     9290.24     9287.25    373.35 o
  -5  -4   1     6170.48     6166.00    270.07 o
  -4  -4   1    11255.18    11567.19    321.83 o
  -3  -4   1    22118.88    22919.61    591.80 o
  -2  -4   1      140.89      142.88     32.16 o
   0  -4   1    12017.44    11281.31    379.23 o
   1  -4   1    12929.18    11706.71    389.58 o
   2  -4   1    51494.87    50848.39   2165.23 o
   3  -4   1      101.76       61.66     75.01 o
   4  -4   1    28654.04    27031.06   1229.25 o
   5  -4   1     5078.68     5086.96    347.52 o
   6  -4   1     7035.58     6994.22    285.28 o
   7  -4   1     6417.69     6177.76    219.91 o
   8  -4   1       13.17       23.63     49.88 o
   9  -4   1     5346.55     5474.22    216.02 o
  10  -4   1     1003.93      965.35    126.37 o
  11  -4   1     1516.25     1455.48    196.01 o
  12  -4   1     1862.16     1881.07    267.00 o
  13  -4   1        7.49       40.26    160.62 o
 -13  -3   1      203.39      225.68    201.73 o
 -12  -3   1        0.06      159.39    114.70 o
 -11  -3   1       68.97      123.28    133.50 o
 -10  -3   1      118.49       96.26     88.97 o
  -9  -3   1        2.01        2.77     75.36 o
  -8  -3   1      237.04      263.76     88.52 o
  -7  -3   1       56.13        9.94     56.62 o
  -6  -3   1      572.84      628.49    194.21 o
  -5  -3   1       14.35       70.06     30.80 o
  -4  -3   1     6944.09     7286.04    302.66 o
  -3  -3   1     2521.06     2379.51    101.63 o
  -2  -3   1      615.17      678.38     40.47 o
  -1  -3   1     5350.38     5248.50    207.05 o
   0  -3   1     1438.44     1513.48     71.36 o
   1  -3   1    11376.38    10810.47    506.45 o
   2  -3   1     5643.35     5688.13    318.91 o
   3  -3   1     1424.21     1420.18    150.88 o
   4  -3   1    22224.19    21611.84    985.78 o
   5  -3   1     7524.39     7690.40    292.89 o
   6  -3   1    11765.59    11149.22    327.44 o
   7  -3   1    11933.14    12147.09    360.41 o
   8  -3   1     1719.23     1695.65    111.55 o
   9  -3   1    10514.61    11212.88    352.14 o
  10  -3   1      442.90      459.85    104.19 o
  11  -3   1     4419.15     4259.91    254.99 o
  12  -3   1     2487.35     3008.71    290.52 o
  13  -3   1      680.12     1093.21    244.96 o
 -13  -2   1      816.59      724.07    242.21 o
 -12  -2   1      473.11      362.96    124.94 o
 -11  -2   1     2936.78     2955.78    224.80 o
 -10  -2   1      173.08      226.22     96.52 o
  -9  -2   1     4195.29     3758.23    253.12 o
  -8  -2   1     2242.36     2397.75    288.29 o
  -7  -2   1     1404.41     1357.78    119.55 o
  -6  -2   1     8717.71     8812.13    263.17 o
  -5  -2   1      302.04      327.42     44.49 o
  -4  -2   1     6322.07     6070.12    177.94 o
  -3  -2   1    20411.91    21893.48    548.09 o
  -2  -2   1     4573.86     4541.08    132.62 o
  -1  -2   1     5351.75     5645.48    198.58 o
   0  -2   1        4.37      -17.98     11.99 o
   1  -2   1     1741.75     1875.56    121.00 o
   2  -2   1      695.46      882.79     99.81 o
   3  -2   1     8004.37     8179.22    281.97 o
   4  -2   1      120.75      124.75     32.48 o
   5  -2   1       71.93       58.70     36.79 o
   6  -2   1     1175.81     1146.50     78.52 o
   7  -2   1     1682.41     1719.67    101.44 o
   8  -2   1     2086.78     2022.98    116.24 o
   9  -2   1     3120.91     2795.13    186.76 o
  10  -2   1      184.28      334.71    100.99 o
  11  -2   1     2321.33     2586.89    273.99 o
  12  -2   1      121.95      205.99    130.00 o
  13  -2   1      915.94     1143.43    243.69 o
 -13  -1   1      473.13      677.67    228.43 o
 -12  -1   1     1362.28     1220.03    165.65 o
 -11  -1   1     5997.72     5934.16    309.36 o
 -10  -1   1       79.53       99.64     90.91 o
  -9  -1   1    13541.46    13730.72    515.92 o
  -8  -1   1     3285.47     3217.56    186.07 o
  -7  -1   1     9765.48     9695.91    293.49 o
  -6  -1   1    19921.44    19918.01    527.63 o
  -5  -1   1       22.05       20.13     30.30 o
  -4  -1   1    56265.87    61244.32   1488.90 o
  -3  -1   1    38681.22    42843.93   1294.14 o
  -1  -1   1    43396.38    48490.09   1444.97 o
   1  -1   1    50387.36    57798.33   1725.75 o
   2  -1   1     5857.62     6083.36    166.79 o
   3  -1   1    46700.48    50980.16   1241.07 o
   4  -1   1    32169.46    33394.47    831.89 o
   5  -1   1     2498.73     2912.21    256.98 o
   6  -1   1    22739.97    22533.52    590.05 o
   7  -1   1      991.89      913.15     75.85 o
   8  -1   1     8010.52     7205.70    311.18 o
   9  -1   1     2571.34     2686.92    191.56 o
  10  -1   1      485.01      398.14    105.64 o
  11  -1   1     1255.66     1298.70    165.23 o
  12  -1   1       92.40       86.21    104.33 o
  13  -1   1      146.28      168.05    132.48 o
 -13   0   1       33.87       67.31    105.48 o
 -12   0   1      323.70      285.56    176.73 o
 -11   0   1      712.54      706.27    126.55 o
 -10   0   1      626.98      403.56     99.73 o
  -9   0   1     4600.47     4402.69    324.32 o
  -8   0   1      610.12      648.07     79.62 o
  -7   0   1     9977.66     9963.36    523.22 o
  -6   0   1    11233.69    11287.98    323.88 o
  -5   0   1      892.41      954.86     85.65 o
  -4   0   1    42039.19    45862.02   1124.71 o
  -3   0   1      104.27       56.45     35.44 o
  -1   0   1    23907.99    27847.95   1148.94 o
   0   0   1     8295.06     8675.23    581.04 o
   1   0   1    64783.88    71501.95   1718.46 o
   2   0   1    32639.38    35968.20    877.66 o
   3   0   1    84071.09    93555.08   2253.22 o
   4   0   1    27426.34    28987.69    725.25 o
   5   0   1    24783.22    24926.46    636.40 o
   6   0   1    67418.69    69103.67   1693.88 o
   7   0   1        2.50       16.16     34.83 o
   8   0   1    44289.21    40463.75   1299.90 o
   9   0   1     4266.09     3722.69    225.73 o
  10   0   1     6858.13     6726.15    326.61 o
  11   0   1     6539.56     6328.97    332.94 o
  12   0   1       91.57      -61.90     93.80 o
  13   0   1     3268.06     3916.15    298.14 o
 -14   1   1     1549.05     2543.69    361.51 o
 -13   1   1        8.95      106.52    107.79 o
 -12   1   1     2457.84     2577.29    207.00 o
 -11   1   1     2928.61     2841.62    203.50 o
 -10   1   1      343.48      392.11    101.18 o
  -9   1   1     6683.27     6687.04    244.80 o
  -8   1   1      240.15      294.91     64.99 o
  -7   1   1     1668.02     1655.12    146.03 o
  -6   1   1     1028.55     1162.60     78.38 o
  -5   1   1        8.22       23.15     30.18 o
  -4   1   1     2296.45     2491.08    159.67 o
  -3   1   1     2146.74     2196.80    178.63 o
  -2   1   1       75.59       58.49     54.25 o
  -1   1   1        7.44        1.21     18.63 o
   0   1   1      800.74      707.76     61.66 o
   1   1   1      710.56      783.31     41.10 o
   2   1   1       73.62       28.58     38.08 o
   3   1   1     5923.38     5666.20    277.81 o
   4   1   1     7251.46     7288.12    276.22 o
   5   1   1     6498.61     6369.25    284.16 o
   6   1   1    18852.29    18290.20    624.25 o
   7   1   1     1235.49     1366.33    128.18 o
   8   1   1    13664.13    13428.57    511.55 o
   9   1   1      621.08      631.97    120.94 o
  10   1   1     3823.28     3840.52    252.52 o
  11   1   1     3648.73     4090.40    501.15 o
  12   1   1      384.13      410.67    138.07 o
 -14   2   1     3331.76     3320.53    401.56 o
 -13   2   1      328.98      169.83    108.36 o
 -12   2   1     8184.84     8071.19    374.59 o
 -11   2   1     1351.57     1397.64    150.14 o
 -10   2   1     8143.03     8316.03    817.63 o
  -9   2   1    21033.18    20469.63    579.47 o
  -8   2   1     3567.34     3572.48    160.85 o
  -7   2   1    40561.45    42174.90   1076.70 o
  -6   2   1     6416.98     6340.89    209.11 o
  -5   2   1    18773.34    18860.01    607.62 o
  -4   2   1    49888.07    60203.51   2538.61 o
  -3   2   1     7534.59     8112.01    632.96 o
  -2   2   1    59796.20    67411.91   1962.95 o
  -1   2   1     3303.71     3524.77    318.91 o
   1   2   1    14840.42    15431.10    401.07 o
   2   2   1     1172.47     1167.33     84.45 o
   3   2   1    12578.24    12733.60    439.20 o
   4   2   1      692.19      684.07    114.32 o
   5   2   1     5512.18     5111.71    233.37 o
   6   2   1     4341.22     5022.99    310.76 o
   7   2   1      492.48      415.94     95.50 o
   8   2   1      427.83      464.60    107.99 o
   9   2   1       17.24      101.28    103.51 o
  10   2   1       65.81      -34.40    122.37 o
  11   2   1      189.38      242.80    122.43 o
  12   2   1       64.73      -10.19    117.56 o
 -14   3   1      649.83      453.05    203.43 o
 -13   3   1      758.11      692.04    139.29 o
 -12   3   1     2988.09     3165.35    221.86 o
 -11   3   1        5.91      -94.45     66.89 o
 -10   3   1     6827.76     6981.14    264.96 o
  -9   3   1     7504.69     7092.06    259.62 o
  -8   3   1     6431.14     6103.34    298.51 o
  -7   3   1    24103.28    23546.36    902.39 o
  -6   3   1       41.19      -21.55     65.21 o
  -5   3   1    34020.52    32821.82   1021.17 o
  -4   3   1    23065.75    24139.36   1442.32 o
  -3   3   1    23746.08    24175.77    760.70 o
  -2   3   1   117812.16   126549.95   3665.83 o
  -1   3   1        0.66      -27.83     49.59 o
   0   3   1   119852.21   127668.52   5232.11 o
   1   3   1    18825.86    19042.43    685.83 o
   2   3   1    15840.49    15567.71    415.51 o
   3   3   1    41571.42    43098.76   1347.13 o
   4   3   1      392.60      517.61    174.50 o
   5   3   1    26181.42    25846.46    859.08 o
   6   3   1     5118.26     4957.46    250.28 o
   7   3   1     6299.23     6092.89    302.06 o
   8   3   1     5679.97     5327.42    303.87 o
   9   3   1       28.88       36.51     89.51 o
  10   3   1     2633.65     3019.44    244.76 o
  11   3   1      255.95      365.40    132.79 o
  12   3   1      353.64      374.97    146.58 o
 -13   4   1       58.53       29.77     97.55 o
 -12   4   1       67.04      142.17     91.74 o
 -11   4   1       10.14       -9.51     66.74 o
 -10   4   1       59.20       24.21     63.11 o
  -9   4   1        3.04       35.63     58.45 o
  -8   4   1      124.51       93.66    158.29 o
  -7   4   1      538.10      452.63    160.41 o
  -6   4   1        3.63      110.40    130.85 o
  -5   4   1     4325.97     4470.18    537.92 o
  -4   4   1     4992.14     5184.85    462.06 o
  -3   4   1     7613.87     7334.06    697.48 o
  -2   4   1     2327.75     1979.71    198.34 o
  -1   4   1      462.77      552.94     81.87 o
   1   4   1     2331.09     2279.79    129.88 o
   2   4   1    25117.16    25401.36    663.08 o
   3   4   1    10969.40    10699.48    308.27 o
   4   4   1     4430.09     4538.75    229.93 o
   5   4   1    12025.34    10699.24    428.26 o
   6   4   1      516.23      452.01    103.91 o
   7   4   1     5026.20     4955.96    278.03 o
   8   4   1     4280.91     3853.75    256.54 o
   9   4   1     1049.06     1145.26    172.17 o
  10   4   1     3483.37     3858.90    287.33 o
  11   4   1       80.99       38.13    121.34 o
 -13   5   1     1875.07     2147.77    199.32 o
 -12   5   1     1648.26     1681.23    309.49 o
 -11   5   1      729.91      843.16    111.56 o
 -10   5   1     5393.00     5410.64    233.35 o
  -9   5   1      391.95      531.67    207.67 o
  -8   5   1     5394.53     5253.73    453.05 o
  -7   5   1     4174.58     4273.04    395.62 o
  -6   5   1     1368.92     1843.69    175.93 o
  -5   5   1     7620.67     7281.80    503.48 o
  -4   5   1      180.52      225.50     87.71 o
  -3   5   1     3186.44     3075.65    222.84 o
  -2   5   1     3683.75     3303.77    461.95 o
  -1   5   1     1176.19     1194.59    135.41 o
   0   5   1      832.65      772.26     97.84 o
   1   5   1        3.00      -14.70     52.14 o
   2   5   1        2.88       86.06     55.62 o
   3   5   1        2.88       44.15     34.49 o
   4   5   1      206.57      270.97     86.76 o
   5   5   1      370.81      520.29    109.06 o
   6   5   1       14.31      -15.86     82.73 o
   7   5   1      988.23      995.25    185.63 o
   8   5   1      601.26      499.80    132.39 o
   9   5   1      789.07      696.28    210.00 o
  10   5   1      804.73      994.11    180.36 o
  11   5   1        6.67       16.83    163.27 o
 -13   6   1     1837.94     2093.18    268.69 o
 -12   6   1      774.45      784.70    120.99 o
 -11   6   1     2067.69     2118.08    158.61 o
 -10   6   1     5337.72     5307.72    297.97 o
  -9   6   1      231.51      549.47    213.18 o
  -8   6   1     9052.74     9152.96    623.42 o
  -7   6   1     2370.87     2524.20    323.58 o
  -6   6   1     5765.53     5993.02    312.24 o
  -5   6   1    12426.04    12777.05    503.35 o
  -4   6   1      181.09      171.21    113.05 o
  -3   6   1    10631.17    10290.76    401.87 o
  -2   6   1      848.18      808.91    113.57 o
  -1   6   1     2261.01     2255.28    166.99 o
   0   6   1     7623.73     7751.10    322.69 o
   1   6   1      624.18      672.63     95.55 o
   2   6   1     9046.33     8671.95    332.34 o
   3   6   1      331.81      416.61     71.03 o
   4   6   1     3204.41     2977.46    216.78 o
   5   6   1     1830.46     1885.60    190.55 o
   6   6   1      115.80       85.35     97.57 o
   7   6   1     1427.04     1282.98    183.41 o
   8   6   1       37.76       89.31    114.62 o
   9   6   1      286.15      438.91    146.78 o
  10   6   1      146.05      121.67    124.43 o
 -13   7   1      227.41      344.98    161.05 o
 -12   7   1        1.53       11.73    209.78 o
 -11   7   1      623.00      575.11    101.03 o
 -10   7   1      267.44      245.81    194.10 o
  -9   7   1      228.17      342.86    199.61 o
  -8   7   1     3142.28     3682.88    404.95 o
  -7   7   1      288.90      394.78    205.12 o
  -6   7   1     5952.78     6508.41    493.31 o
  -5   7   1     5178.77     4895.19    403.89 o
  -4   7   1     1779.19     1730.62    254.50 o
  -3   7   1    17625.48    17164.21    616.79 o
  -2   7   1      443.43      472.67    103.05 o
  -1   7   1    12972.05    13100.52    497.72 o
   0   7   1    10622.86    10486.09    412.07 o
   1   7   1     3458.37     3517.26    199.99 o
   2   7   1    17261.68    15667.24    549.40 o
   3   7   1      323.10      330.15     76.18 o
   4   7   1    11022.47    11250.81    663.89 o
   5   7   1     4780.55     4268.69    287.42 o
   6   7   1     3061.05     3300.80    268.46 o
   7   7   1     7046.07     7139.62    392.65 o
   8   7   1      110.52      -63.71    113.05 o
   9   7   1     3387.81     3661.09    318.83 o
  10   7   1      837.56      673.96    229.39 o
 -13   8   1      413.55      565.49    148.08 o
 -12   8   1      114.93       66.13    108.97 o
 -11   8   1      527.07      925.59    275.90 o
 -10   8   1     1081.26     1438.61    311.29 o
  -9   8   1      283.45      466.40    216.57 o
  -8   8   1      862.32     1117.37    274.84 o
  -7   8   1      142.31      264.88    179.27 o
  -6   8   1       30.20       16.74    160.41 o
  -5   8   1      185.65      -13.56    142.19 o
  -4   8   1       30.28      129.46     85.83 o
  -3   8   1      663.44      580.55    118.88 o
  -2   8   1        7.97       79.25     80.76 o
  -1   8   1     1288.86     1205.61    144.09 o
   0   8   1      161.97      157.71     84.39 o
   1   8   1     1065.31      983.52    126.82 o
   2   8   1     2984.96     2614.25    316.37 o
   3   8   1       17.63     -151.51    122.69 o
   4   8   1     4749.67     4484.94    411.73 o
   5   8   1      733.12      680.85    207.67 o
   6   8   1     3221.05     2641.80    348.79 o
   7   8   1     1913.78     1798.00    321.46 o
   8   8   1      353.17      367.81    158.21 o
   9   8   1     2032.55     2097.33    280.51 o
 -13   9   1     1624.03     1361.62    200.79 o
 -12   9   1      149.24      294.97    237.33 o
 -11   9   1     4142.45     4695.36    508.14 o
 -10   9   1      758.89     1253.41    293.70 o
  -9   9   1     4289.25     4229.60    461.10 o
  -8   9   1     6723.52     6603.34    544.17 o
  -7   9   1      474.18      398.59    209.15 o
  -6   9   1    14230.75    14359.01    851.64 o
  -5   9   1     4536.83     5113.23    457.29 o
  -4   9   1    12669.02    12423.89    510.77 o
  -3   9   1    11309.59    11254.62    471.30 o
  -2   9   1     2632.96     2534.46    207.97 o
  -1   9   1    15667.06    16505.19    616.34 o
   0   9   1       75.11       75.24     85.00 o
   1   9   1    11012.78    11042.57    972.85 o
   2   9   1     2644.37     2718.04    312.13 o
   3   9   1      389.15      143.67    168.25 o
   4   9   1     2482.21     2784.20    362.78 o
   5   9   1      178.64      342.86    192.83 o
   6   9   1      347.56      289.67    200.46 o
   7   9   1      189.20       96.20    206.39 o
   8   9   1        5.38     -176.73    187.96 o
 -13  10   1      670.47      978.17    179.49 o
 -12  10   1      589.84     1047.02    288.40 o
 -11  10   1     2865.68     3511.67    472.97 o
 -10  10   1       26.92     -115.91    169.52 o
  -9  10   1     3431.50     3609.14    442.88 o
  -8  10   1     2397.69     2106.32    346.89 o
  -7  10   1      788.16      649.27    230.13 o
  -6  10   1    13340.28    14164.27    847.40 o
  -5  10   1      916.63     1291.34    255.77 o
  -4  10   1    20814.88    20252.71    751.05 o
  -3  10   1    10967.72    11122.00    748.66 o
  -2  10   1    10273.42    11183.19    475.92 o
  -1  10   1    26657.86    25590.67   1130.29 o
   0  10   1      434.98      603.16    123.64 o
   1  10   1    22606.02    23307.47    814.74 o
   2  10   1     3079.79     2600.27    352.61 o
   3  10   1     6654.40     6799.14    539.72 o
   4  10   1     8829.73     9413.39    677.24 o
   5  10   1      152.04      319.97    208.51 o
   6  10   1     6694.56     6875.85    616.43 o
   7  10   1      881.01     1292.61    351.55 o
 -12  11   1       50.99      138.37    216.57 o
 -11  11   1        3.86        0.42    197.07 o
 -10  11   1       28.53      263.61    210.00 o
  -9  11   1       81.64     -208.09    146.85 o
  -8  11   1      125.42      173.76    183.51 o
  -7  11   1       56.01     -154.69    143.03 o
  -6  11   1      733.78      386.09    197.49 o
  -5  11   1        6.92       41.75    146.43 o
  -4  11   1     2677.14     3026.15    249.91 o
  -3  11   1      183.23      241.20    132.86 o
  -2  11   1     2875.54     2823.65    234.69 o
  -1  11   1     3018.76     2947.60    233.23 o
   0  11   1      606.15      719.27    238.92 o
   1  11   1     7767.62     7564.09    620.24 o
   2  11   1       11.89       95.99    165.92 o
   3  11   1     6116.80     6565.41    572.56 o
   4  11   1     3934.15     4060.07    471.06 o
   5  11   1     1421.63     1347.28    321.67 o
   6  11   1     5694.07     6286.97    622.36 o
 -11  12   1     1454.94     1368.90    339.47 o
 -10  12   1      726.76      651.39    259.79 o
  -9  12   1     3632.72     3456.36    463.65 o
  -8  12   1      160.67      103.20    177.79 o
  -7  12   1     4365.14     4698.54    488.86 o
  -6  12   1     2481.02     2487.11    362.99 o
  -5  12   1     1270.61     1424.63    289.25 o
  -4  12   1     3719.82     3508.95    278.99 o
  -3  12   1       88.40        2.21     95.60 o
  -2  12   1     2415.31     2385.58    226.77 o
  -1  12   1      762.94      821.51    194.95 o
   0  12   1      281.10      351.58    109.09 o
   1  12   1      429.17      589.73    223.98 o
   2  12   1        4.99      178.21    175.24 o
   3  12   1        1.59       95.14    189.87 o
   4  12   1       28.09      -92.81    182.66 o
   5  12   1      271.71      226.31    236.06 o
 -11  13   1     1020.23     1266.76    337.99 o
 -10  13   1     2433.04     2682.49    419.36 o
  -9  13   1     4716.85     4806.61    530.82 o
  -8  13   1      112.46       20.98    197.07 o
  -7  13   1     6986.73     6266.20    564.09 o
  -6  13   1     1733.77     1503.03    301.12 o
  -5  13   1     5596.85     5242.50    486.32 o
  -4  13   1     7602.58     8317.90    431.19 o
  -3  13   1      661.98      553.51    265.09 o
  -2  13   1     9057.26     9370.92    444.36 o
  -1  13   1      799.13     1059.36    224.19 o
   0  13   1     3029.07     3172.83    407.07 o
   1  13   1     2593.21     2651.97    386.09 o
   2  13   1      198.39      566.42    247.08 o
   3  13   1     2602.00     2572.51    410.67 o
   4  13   1      266.74      388.84    262.34 o
  -9  14   1      344.36      655.84    262.76 o
  -8  14   1      589.47     1159.54    291.58 o
  -7  14   1     1537.24     2032.58    339.26 o
  -6  14   1        5.47     -119.51    153.21 o
  -5  14   1     2582.61     2917.49    382.27 o
  -4  14   1     1459.13     1322.97    209.57 o
  -3  14   1     1031.61      865.23    164.73 o
  -2  14   1     3895.51     3952.24    431.86 o
  -1  14   1       20.04      -35.48    164.86 o
   0  14   1     2468.59     2244.69    373.16 o
   1  14   1     1559.95     2033.64    369.14 o
   2  14   1      399.46      511.54    259.37 o
  -8  15   1        2.83      120.57    198.34 o
  -7  15   1        6.88      -45.56    170.58 o
  -6  15   1        0.56      -54.25    171.43 o
  -5  15   1       49.40      126.93    174.40 o
  -4  15   1        0.19       47.41    146.53 o
  -3  15   1       99.43      208.15    125.21 o
  -2  15   1      201.12       50.25    105.29 o
  -1  15   1       85.55      273.57    221.86 o
   0  15   1     1005.46     1483.75    315.74 o
  -1 -16   2       50.65     -100.87    180.97 o
   0 -16   2     1979.16     2184.73    372.10 o
   1 -16   2      714.01      836.56    191.98 o
   2 -16   2      900.99     1018.20    249.41 o
   3 -16   2     1437.86     2021.98    330.15 o
   4 -16   2       88.74      109.77    166.34 o
   5 -16   2      785.80      649.06    239.66 o
   6 -16   2      109.69      529.76    219.11 o
   7 -16   2      177.34       81.79    194.53 o
  -3 -15   2     1465.56     1707.10    342.65 o
  -2 -15   2     2437.07     2632.90    389.06 o
  -1 -15   2      292.98      169.73    204.49 o
   0 -15   2     4792.86     5626.52    338.75 o
   1 -15   2      187.65      232.38    119.66 o
   2 -15   2     3295.10     3479.53    286.78 o
   3 -15   2     2732.43     2222.44    330.99 o
   4 -15   2      505.87      228.01    190.08 o
   5 -15   2     3564.73     3832.49    445.00 o
   6 -15   2      107.59        5.51    172.28 o
   7 -15   2     2012.52     2027.92    373.80 o
   8 -15   2      962.43     1089.40    309.80 o
   9 -15   2      344.28      222.07    234.37 o
  -5 -14   2       17.83      -41.32    205.76 o
  -4 -14   2       24.15       47.89    221.23 o
  -3 -14   2      140.45      211.48    198.55 o
  -2 -14   2      111.37     -165.92    175.67 o
  -1 -14   2      191.46      171.55    137.21 o
   0 -14   2      779.12      822.44    187.64 o
   1 -14   2        8.00       26.10    262.76 o
   2 -14   2      599.40      651.63    153.14 o
   3 -14   2      353.97      527.46    148.92 o
   4 -14   2      486.05      503.94    158.60 o
   5 -14   2     2085.75     2391.80    260.94 o
   6 -14   2        0.38      -29.26    122.15 o
   7 -14   2     2090.41     2226.52    269.37 o
   8 -14   2      638.77      687.76    193.51 o
   9 -14   2      776.07     1026.67    290.10 o
  10 -14   2     1176.50     1097.02    316.58 o
  -6 -13   2      731.35      886.82    286.92 o
  -5 -13   2     1196.09     1526.77    321.88 o
  -4 -13   2        2.54      -66.75    162.74 o
  -3 -13   2     1144.17     1172.67    268.06 o
  -2 -13   2      608.21      594.60    205.12 o
  -1 -13   2      482.70      360.41    118.53 o
   0 -13   2     1019.37     1170.23    167.38 o
   1 -13   2       76.93       65.66    103.15 o
   2 -13   2      745.00      713.04    125.31 o
   3 -13   2       39.82      -78.30    141.13 o
   4 -13   2       76.70       19.90    118.18 o
   5 -13   2        9.83       63.10    114.75 o
   6 -13   2        2.71       40.45    131.27 o
   7 -13   2       25.13       83.21    122.31 o
   8 -13   2       34.04      -59.94    129.47 o
   9 -13   2      447.65      465.94    171.34 o
  10 -13   2       40.07      -70.35    148.62 o
  11 -13   2      161.88       45.56    218.26 o
  -7 -12   2      156.65      -92.60    200.46 o
  -6 -12   2     2135.43     2993.14    415.97 o
  -5 -12   2     1835.25     2095.51    347.31 o
  -4 -12   2     1290.16     1725.74    304.93 o
  -3 -12   2     5487.34     6353.08    503.06 o
  -2 -12   2      170.54      189.50    106.05 o
  -1 -12   2     6543.61     7420.35    764.65 o
   0 -12   2     3764.03     3872.93    222.25 o
   1 -12   2     1255.13     1118.39    136.30 o
   2 -12   2     6102.85     5975.98    271.02 o
   3 -12   2      117.53       99.56    112.48 o
   4 -12   2     6071.01     5968.42    337.65 o
   5 -12   2     3642.48     3706.91    291.58 o
   6 -12   2      760.36      788.81    171.20 o
   7 -12   2     4812.55     4736.63    626.70 o
   8 -12   2       68.07      -57.99    126.54 o
   9 -12   2     1201.99     1494.03    226.60 o
  10 -12   2      585.81      775.40    202.05 o
  11 -12   2      258.29      339.05    228.22 o
  -8 -11   2      331.26      318.64    168.95 o
  -7 -11   2       10.90      154.73    129.19 o
  -6 -11   2     1229.89     1489.05    305.99 o
  -5 -11   2      231.87       91.75    170.79 o
  -4 -11   2      836.48      830.87    229.92 o
  -3 -11   2     3306.68     4021.51    400.92 o
  -2 -11   2      126.15       82.86    224.72 o
  -1 -11   2     6279.45     6777.91    277.23 o
   0 -11   2     1210.00     1348.18    139.20 o
   1 -11   2     4327.15     4256.43    223.15 o
   2 -11   2     8104.36     7541.90    300.91 o
   3 -11   2      549.11      591.60    139.18 o
   4 -11   2    10097.59     9532.22    441.24 o
   5 -11   2     2509.90     2475.88    244.43 o
   6 -11   2     4521.60     4988.74    398.38 o
   7 -11   2    10592.38    10915.73    503.15 o
   8 -11   2      397.89      488.18    157.79 o
   9 -11   2     8760.01     8924.76    716.34 o
  10 -11   2      756.41      937.27    195.98 o
  11 -11   2     2620.87     2690.33    418.93 o
  12 -11   2     2100.66     2166.73    304.40 o
  -9 -10   2      724.42      880.19    196.56 o
  -8 -10   2      569.94      549.20    160.92 o
  -7 -10   2       15.88       88.25    111.50 o
  -6 -10   2      373.85      444.51    135.54 o
  -5 -10   2      167.93      264.84    157.87 o
  -4 -10   2     1373.76     1257.40    196.96 o
  -3 -10   2       72.48       27.86    167.19 o
  -2 -10   2      918.66      811.61    126.88 o
  -1 -10   2       37.65      110.58     78.16 o
   0 -10   2       67.92       54.30     70.11 o
   1 -10   2     1576.21     1583.14    142.32 o
   2 -10   2      857.39      814.23    112.19 o
   3 -10   2     1485.61     1279.62    257.89 o
   4 -10   2     3004.84     3113.98    266.04 o
   5 -10   2     1316.40     1304.50    177.44 o
   6 -10   2     4375.33     3990.09    437.37 o
   7 -10   2      818.33      866.60    226.10 o
   8 -10   2     1533.81     1443.91    203.94 o
   9 -10   2     5468.64     5976.82    372.98 o
  10 -10   2       94.28      146.17    170.37 o
  11 -10   2     2993.26     2937.41    423.60 o
  12 -10   2     1374.93     1481.95    209.29 o
 -10  -9   2       15.11     -102.90    131.40 o
  -9  -9   2     4790.66     4916.22    420.31 o
  -8  -9   2     2904.85     2967.68    276.32 o
  -7  -9   2     2085.55     2690.01    536.01 o
  -6  -9   2    11500.64    11222.94    510.30 o
  -5  -9   2      314.56      302.22    116.28 o
  -4  -9   2    21490.93    20867.51    780.32 o
  -3  -9   2     6489.91     6138.74    292.46 o
  -2  -9   2     8566.74     8040.63    283.11 o
  -1  -9   2    13003.34    12338.99    388.13 o
   0  -9   2       33.80       95.47     67.98 o
   1  -9   2    13804.38    12959.63    405.50 o
   2  -9   2     2540.89     2226.19    167.10 o
   3  -9   2     1922.03     1840.81    253.65 o
   4  -9   2     6035.75     6062.56    447.33 o
   5  -9   2      339.41      497.55    182.66 o
   6  -9   2     4661.79     4388.31    414.06 o
   7  -9   2     1588.88     1529.09    195.55 o
   8  -9   2      605.86      626.82    257.89 o
   9  -9   2      674.14      650.63    228.22 o
  10  -9   2        0.10        1.32    124.54 o
  11  -9   2       22.00      -48.51    108.40 o
  12  -9   2       44.93     -156.89    142.93 o
  13  -9   2        1.87     -154.90    148.54 o
 -11  -8   2     1612.87     1846.95    380.16 o
 -10  -8   2      104.52        8.49    123.02 o
  -9  -8   2     4339.49     4803.26    877.81 o
  -8  -8   2     2160.44     1994.27    258.20 o
  -7  -8   2     7135.07     7389.10    381.78 o
  -6  -8   2    17190.35    17339.86    674.09 o
  -5  -8   2     1229.42      957.82    149.82 o
  -4  -8   2    33416.14    32870.38    880.34 o
  -3  -8   2     3499.91     3466.25    172.12 o
  -2  -8   2    31052.25    30114.93    695.49 o
  -1  -8   2    33563.98    32478.58    844.14 o
   0  -8   2     7398.37     6872.45    319.71 o
   1  -8   2    78803.79    76757.52   2304.21 o
   2  -8   2     7005.05     6239.71    413.21 o
   3  -8   2    36208.41    32564.71   1506.63 o
   4  -8   2    32985.86    32338.82   1513.20 o
   5  -8   2     7063.69     5926.73    436.73 o
   6  -8   2    27618.15    25664.49   1272.06 o
   7  -8   2      601.95      818.80    223.98 o
   8  -8   2    11786.02    10579.71    672.37 o
   9  -8   2     6422.44     6521.79    354.21 o
  10  -8   2     1149.40     1498.38    149.08 o
  11  -8   2     5387.04     5444.84    387.47 o
  12  -8   2       29.29       25.43    134.56 o
  13  -8   2     1552.29     1354.91    261.70 o
 -11  -7   2      198.14      265.52    200.04 o
 -10  -7   2        6.92       25.97    108.15 o
  -9  -7   2        1.77       24.83    103.28 o
  -8  -7   2       14.51      -48.79     86.79 o
  -7  -7   2      822.16      970.48    148.42 o
  -6  -7   2      574.50      445.36    110.55 o
  -5  -7   2     1831.44     1698.53    166.40 o
  -4  -7   2     4791.57     4597.67    181.46 o
  -3  -7   2      183.42      229.46     51.89 o
  -2  -7   2    10251.20     9991.15    271.05 o
  -1  -7   2     8168.13     7763.81    495.54 o
   0  -7   2     6133.24     5395.73    542.47 o
   1  -7   2    32206.63    30887.21    978.70 o
   2  -7   2     1164.97      689.11    146.64 o
   3  -7   2    27953.94    26203.57   1227.35 o
   4  -7   2     9115.27     7299.87    460.25 o
   5  -7   2     6325.38     5516.91    400.07 o
   6  -7   2    21463.12    19324.97    989.17 o
   7  -7   2       21.30      116.55    127.78 o
   8  -7   2    11169.85    11268.96   1589.38 o
   9  -7   2     3897.59     4047.47    209.59 o
  10  -7   2     2096.77     2512.31    217.05 o
  11  -7   2     5544.96     5672.22    319.17 o
  12  -7   2        5.27     -163.38    113.58 o
  13  -7   2     2746.56     3054.38    357.91 o
 -12  -6   2     2658.61     2616.80    400.92 o
 -11  -6   2     1119.10     1155.54    186.46 o
 -10  -6   2     2668.62     2792.95    277.49 o
  -9  -6   2     4324.31     4344.66    365.96 o
  -8  -6   2      176.97      121.02     94.26 o
  -7  -6   2    10514.15    10620.84    450.26 o
  -6  -6   2     2225.15     1929.16    166.97 o
  -5  -6   2     6079.45     5656.96    198.14 o
  -4  -6   2     8444.77     7823.35    341.15 o
  -3  -6   2     1299.13     1321.39     92.40 o
  -2  -6   2     8544.25     8135.05    257.39 o
  -1  -6   2      616.68      531.07     62.59 o
   0  -6   2     4906.86     4550.31    204.64 o
   1  -6   2     2947.87     2528.43    143.67 o
   2  -6   2       18.72       -7.20     75.23 o
   3  -6   2      199.13      225.25    107.22 o
   4  -6   2      141.18       98.54     97.90 o
   5  -6   2       79.08      191.56    109.13 o
   6  -6   2      212.41      335.66    127.99 o
   7  -6   2       34.47       37.51    114.11 o
   8  -6   2      549.72      569.08     82.87 o
   9  -6   2      283.16      331.94     77.83 o
  10  -6   2      771.14      866.70    143.17 o
  11  -6   2      736.52      698.01    185.42 o
  12  -6   2       87.00      -41.53    128.20 o
  13  -6   2      912.28      799.51    245.60 o
 -12  -5   2     2601.71     2647.31    397.74 o
 -11  -5   2      150.70      117.32    116.24 o
 -10  -5   2     5198.59     4981.08    311.18 o
  -9  -5   2     5029.65     4848.92    738.91 o
  -8  -5   2     2387.32     2525.04    195.41 o
  -7  -5   2    19200.21    19311.89    689.20 o
  -6  -5   2      797.97      733.78    107.73 o
  -5  -5   2    26529.40    26030.94    675.69 o
  -4  -5   2    14682.42    13704.42    326.67 o
  -3  -5   2    10090.86     9626.54    242.91 o
  -2  -5   2    37816.50    38729.36    975.60 o
  -1  -5   2     3014.81     3120.81    123.10 o
   0  -5   2    43247.56    42530.21   1274.75 o
   1  -5   2    15855.72    14900.64    701.19 o
   2  -5   2    15481.11    15636.79    743.15 o
   3  -5   2    18525.18    17403.86    827.27 o
   4  -5   2      139.24      147.48     89.85 o
   5  -5   2     8649.89     7684.90    452.84 o
   6  -5   2     5589.09     5354.20    284.06 o
   7  -5   2     1568.25     1562.97    104.73 o
   8  -5   2     4032.28     4093.81    177.86 o
   9  -5   2       20.46       56.71     58.90 o
  10  -5   2      935.43     1003.21    142.51 o
  11  -5   2      196.48      334.81    163.17 o
  12  -5   2      173.62      452.63    182.66 o
  13  -5   2       57.54     -234.58    156.38 o
 -13  -4   2       87.09       65.05    183.72 o
 -12  -4   2      118.99        7.63    140.70 o
 -11  -4   2        1.09       19.75     95.26 o
 -10  -4   2     1288.26     1358.95    174.29 o
  -9  -4   2      421.51      387.63    103.61 o
  -8  -4   2     1172.47     1309.14    293.49 o
  -7  -4   2     2352.21     2072.97    202.79 o
  -6  -4   2      153.93      202.45     45.98 o
  -5  -4   2     5458.22     5116.79    172.52 o
  -4  -4   2     8202.08     8159.26    203.04 o
  -3  -4   2     6471.33     6293.49    191.22 o
  -2  -4   2    22246.46    22648.74    581.34 o
  -1  -4   2     5837.63     6008.13    182.29 o
   0  -4   2    13134.72    13559.10    434.27 o
   1  -4   2    12176.64    11982.72    563.03 o
   2  -4   2    16064.97    17098.93    782.56 o
   3  -4   2    17149.83    16687.41    775.78 o
   4  -4   2     3304.23     3370.11    241.57 o
   5  -4   2    17611.43    17906.47    594.39 o
   6  -4   2     1142.14     1287.94     86.00 o
   7  -4   2     6702.58     6336.81    221.14 o
   8  -4   2     6951.82     7266.46    253.57 o
   9  -4   2      629.80      742.26    110.12 o
  10  -4   2     6419.39     5875.95    291.27 o
  11  -4   2      177.20      212.12    154.27 o
  12  -4   2     1704.29     1954.18    283.32 o
  13  -4   2      850.68      896.14    250.68 o
 -13  -3   2      554.60      731.07    236.91 o
 -12  -3   2      890.27      662.20    204.49 o
 -11  -3   2       76.72       68.46    132.76 o
 -10  -3   2     1688.34     1780.85    172.18 o
  -9  -3   2      511.96      626.45    113.24 o
  -8  -3   2     1133.55     1048.85    124.45 o
  -7  -3   2     1961.64     1878.38    104.12 o
  -6  -3   2       12.12       71.91     38.91 o
  -5  -3   2     1284.66     1366.94    108.70 o
  -4  -3   2       56.03       51.07     23.70 o
  -3  -3   2      868.85      881.44     65.58 o
  -2  -3   2       66.68       25.35     18.07 o
  -1  -3   2     1007.34      980.07     81.47 o
   0  -3   2     3344.66     2984.25    143.35 o
   1  -3   2      288.32      265.73     70.35 o
   2  -3   2     2744.69     2783.78    181.60 o
   3  -3   2     1001.49      960.78    122.27 o
   4  -3   2     3324.96     3400.54    225.47 o
   5  -3   2     3542.70     3352.66    129.69 o
   6  -3   2       36.65       42.91     38.94 o
   7  -3   2     3133.57     3095.17    137.94 o
   8  -3   2     1826.74     1696.50    110.04 o
   9  -3   2     1369.58     1411.73    144.09 o
  10  -3   2     3137.28     3205.23    220.77 o
  11  -3   2       37.34      109.09    103.54 o
  12  -3   2     1630.71     1916.88    293.91 o
  13  -3   2      676.26      610.49    211.69 o
 -13  -2   2     2340.47     2322.25    349.64 o
 -12  -2   2     1015.73     1366.14    172.28 o
 -11  -2   2     1347.30     1227.14    154.53 o
 -10  -2   2     5041.15     4894.45    261.88 o
  -9  -2   2      144.18      166.75     77.90 o
  -8  -2   2     7393.12     7105.50    893.39 o
  -7  -2   2     3887.12     3483.16    161.35 o
  -6  -2   2     3304.59     3130.45    239.24 o
  -5  -2   2    17892.62    18519.34    597.77 o
  -4  -2   2      497.58      479.92     42.24 o
  -3  -2   2    16684.61    17629.15    445.12 o
  -2  -2   2     5885.37     5935.96    165.59 o
  -1  -2   2     5261.77     5231.98    141.49 o
   0  -2   2    10317.21    10645.19    331.92 o
   1  -2   2      112.62       68.87     39.41 o
   2  -2   2     8566.64     9181.82    297.43 o
   3  -2   2     3509.79     3539.73    117.10 o
   4  -2   2     2833.61     2754.54    104.64 o
   5  -2   2     6398.19     6447.53    201.16 o
   6  -2   2      129.97      140.91     41.85 o
   7  -2   2       84.23       60.43     43.22 o
   8  -2   2      994.97      993.55    120.60 o
   9  -2   2       22.62       44.93     72.37 o
  10  -2   2      150.50      160.71    100.53 o
  11  -2   2        9.22       -8.85     99.91 o
  12  -2   2      103.97      169.10    160.83 o
  13  -2   2       17.45      -96.42    167.40 o
 -14  -1   2       23.69      134.35    172.70 o
 -13  -1   2     1341.22     1172.04    257.46 o
 -12  -1   2      167.59      214.62    101.05 o
 -11  -1   2     1422.85     1616.14    163.93 o
 -10  -1   2     2919.44     2943.57    197.98 o
  -9  -1   2       31.69       66.40     67.05 o
  -8  -1   2     7696.16     7492.59    545.14 o
  -7  -1   2     2058.85     2212.79    143.97 o
  -6  -1   2    18416.70    19134.35    630.94 o
  -5  -1   2    20162.38    21331.84    547.90 o
  -4  -1   2    12074.84    13442.79    352.09 o
  -3  -1   2    69741.70    77499.05   1865.83 o
  -2  -1   2     5033.14     5563.10    177.20 o
  -1  -1   2    45605.56    52403.76   2148.28 o
   0  -1   2    41826.63    47051.25   1360.29 o
   1  -1   2     9058.51     9752.47    251.51 o
   2  -1   2    96455.90   106132.40   2547.70 o
   3  -1   2    18875.47    20474.31    517.39 o
   4  -1   2    35091.49    37193.31    921.19 o
   5  -1   2    27722.13    28958.05    735.23 o
   6  -1   2     3173.62     3297.41    135.25 o
   7  -1   2    12781.76    12467.23    356.24 o
   8  -1   2     1174.89     1170.49    133.00 o
   9  -1   2     6749.86     6759.30    362.14 o
  10  -1   2     4517.16     4204.72    254.85 o
  11  -1   2      928.23     1047.65    158.24 o
  12  -1   2     1956.14     2228.61    229.24 o
  13  -1   2       11.57      135.19    190.29 o
 -14   0   2       61.85       96.84    169.52 o
 -13   0   2      125.62      121.84    158.08 o
 -12   0   2        9.75      -17.80    116.76 o
 -11   0   2      241.81       46.93     82.38 o
 -10   0   2      508.70      462.97     95.75 o
  -9   0   2      251.30      269.29     69.30 o
  -8   0   2     2734.00     2789.81    178.16 o
  -7   0   2       31.77       23.65     33.84 o
  -6   0   2     3240.06     2883.17    298.33 o
  -5   0   2     6220.40     6273.43    190.32 o
  -4   0   2     9613.03    10486.56    336.43 o
  -3   0   2     7540.98     7629.73    246.43 o
  -2   0   2     1248.45     1398.35    104.26 o
  -1   0   2    21805.85    24225.72    712.50 o
   0   0   2    10302.51    11706.82    354.52 o
   1   0   2    16912.25    18347.82    547.12 o
   2   0   2    29489.80    31738.26    781.90 o
   3   0   2       45.27       53.25     19.57 o
   4   0   2    34083.29    34641.28    862.87 o
   5   0   2    11943.29    11678.98    320.43 o
   6   0   2    11620.78    11519.23    324.10 o
   7   0   2    19262.82    17509.30    618.19 o
   8   0   2       36.84       92.47     79.42 o
   9   0   2     9890.56     9486.15    406.91 o
  10   0   2     3201.24     3265.35    237.91 o
  11   0   2     3870.67     4370.07    330.99 o
  12   0   2     3060.23     3356.42    269.42 o
 -14   1   2     1147.87     1090.88    258.10 o
 -13   1   2     3390.64     3471.62    380.37 o
 -12   1   2      228.21      202.31     97.42 o
 -11   1   2     9782.94     9941.89    804.92 o
 -10   1   2      445.42      310.13     89.60 o
  -9   1   2     5580.30     5551.25    217.69 o
  -8   1   2     5396.60     5116.69    359.30 o
  -7   1   2      438.96      430.68     79.68 o
  -6   1   2    28158.78    29429.50    943.84 o
  -5   1   2     5708.09     5964.08    221.72 o
  -4   1   2    29245.10    30443.55   1310.41 o
  -3   1   2    53610.45    61737.27   2560.43 o
  -2   1   2     1239.70     1363.97     77.38 o
  -1   1   2    24077.33    25484.89    830.34 o
   0   1   2      816.42      852.06     83.91 o
   1   1   2    12167.50    12790.31    395.49 o
   2   1   2     6467.61     7254.75    204.18 o
   3   1   2      507.17      522.76     69.21 o
   4   1   2     1637.42     1877.06    125.58 o
   5   1   2      384.42      388.37     77.96 o
   6   1   2       90.61       81.77     67.32 o
   7   1   2      950.72      993.00    127.42 o
   8   1   2        7.70       42.37     78.68 o
   9   1   2     1641.69     1784.92    178.78 o
  10   1   2      118.94      105.02    101.05 o
  11   1   2      968.83     1402.98    190.59 o
  12   1   2      433.26      518.88    174.08 o
 -14   2   2     1675.70     1936.16    314.46 o
 -13   2   2     3343.31     3628.00    380.79 o
 -12   2   2     1068.75     1030.18    142.38 o
 -11   2   2    13571.05    12394.94    483.14 o
 -10   2   2      285.53      174.27     71.97 o
  -9   2   2    22025.08    21610.07    604.14 o
  -8   2   2    16380.71    15860.71    574.89 o
  -7   2   2     9509.50     8924.36    393.93 o
  -6   2   2    73505.85    79354.94   3344.47 o
  -5   2   2      248.29      199.83    101.08 o
  -4   2   2    87573.15    96705.18   4005.61 o
  -3   2   2    23608.30    26742.87   1166.95 o
  -2   2   2    20716.33    22378.28    686.97 o
  -1   2   2   129862.24   139074.95   4016.20 o
   0   2   2      130.54      -23.88     73.32 o
   1   2   2    43930.66    46005.64   1352.13 o
   2   2   2    30603.81    31131.56    782.00 o
   3   2   2    12319.56    12188.92    436.87 o
   4   2   2    36670.29    37369.98   1188.31 o
   5   2   2       11.95       60.06     58.44 o
   6   2   2    16988.88    15682.54    572.83 o
   7   2   2     4019.34     3975.84    237.44 o
   8   2   2     1818.75     1710.61    172.66 o
   9   2   2     2823.79     2955.50    372.31 o
  10   2   2        0.44       32.90     98.52 o
  11   2   2     1088.18      967.77    175.85 o
  12   2   2      152.81      405.32    159.25 o
 -14   3   2       33.36       -6.36    150.45 o
 -13   3   2      159.51      -82.22    130.74 o
 -12   3   2      118.51      238.98     96.58 o
 -11   3   2     1462.02     1536.69    132.55 o
 -10   3   2        8.86       11.10     60.70 o
  -9   3   2     8503.67     8252.76    286.94 o
  -8   3   2     3985.19     4123.37    324.42 o
  -7   3   2    10780.41    10981.90    613.46 o
  -6   3   2    18497.35    19230.89    934.71 o
  -5   3   2     5515.61     5908.30    373.16 o
  -4   3   2    36779.64    40662.39   1764.31 o
  -3   3   2     3501.50     3560.30    350.81 o
  -2   3   2    46853.54    48974.96   1461.07 o
  -1   3   2    69249.20    73109.91   2150.91 o
   0   3   2     1185.75     1249.60    137.95 o
   1   3   2    50661.61    52995.23   1567.23 o
   2   3   2    16524.05    16719.10    566.52 o
   3   3   2    28972.99    28153.44   1120.44 o
   4   3   2    29456.04    30184.34    993.34 o
   5   3   2     2807.40     3085.53    197.61 o
   6   3   2    26810.46    20207.13   1065.88 o
   7   3   2     1746.28     1431.89    161.35 o
   8   3   2     8403.59     8597.97    827.91 o
   9   3   2     5791.67     5836.52    326.14 o
  10   3   2      562.66      493.17    133.54 o
  11   3   2     3663.47     3650.39    295.01 o
 -14   4   2     1718.42     1785.29    293.27 o
 -13   4   2      516.02      667.92    191.98 o
 -12   4   2     2024.48     2149.09    253.97 o
 -11   4   2     2391.10     2719.24    168.35 o
 -10   4   2      235.51      175.12     68.62 o
  -9   4   2     3715.25     3765.30    287.24 o
  -8   4   2      386.89      427.83    170.79 o
  -7   4   2      411.90      444.79    165.07 o
  -6   4   2     1191.48     1193.02    194.32 o
  -5   4   2       38.83       57.85    101.93 o
  -4   4   2       67.82      149.60     99.17 o
  -3   4   2      601.49      654.58     85.22 o
  -2   4   2      596.41      630.66     92.50 o
  -1   4   2      622.51      666.16     88.18 o
   1   4   2     5318.53     4853.16    733.29 o
   2   4   2      258.65      471.59     85.19 o
   3   4   2     4228.73     4076.18    194.69 o
   4   4   2     6608.54     6132.13    292.45 o
   5   4   2     1427.05     1380.72    152.69 o
   6   4   2     4466.59     4575.70    293.49 o
   7   4   2       71.56      178.42     93.11 o
   8   4   2     3024.66     3149.87    246.15 o
   9   4   2     1052.98     1156.75    187.22 o
  10   4   2      652.30      529.89    149.69 o
  11   4   2     1446.11     1556.88    230.58 o
 -13   5   2       42.33       16.57    146.85 o
 -12   5   2     4587.92     4962.75    237.72 o
 -11   5   2     3073.82     2905.60    175.72 o
 -10   5   2     3501.03     3410.00    226.09 o
  -9   5   2    17716.53    15540.80    899.74 o
  -8   5   2       76.32       -2.97    145.79 o
  -7   5   2    21550.56    21734.32   1101.05 o
  -6   5   2     5969.24     5600.19    409.61 o
  -5   5   2     7544.46     7539.95    476.15 o
  -4   5   2    18792.81    18591.53    625.20 o
  -3   5   2       95.58      178.17     68.77 o
  -2   5   2    24424.48    25700.87    834.00 o
  -1   5   2     3085.45     3383.75    189.88 o
   1   5   2     5183.10     4973.44    319.13 o
   2   5   2       30.76       86.10     55.71 o
   3   5   2     3180.08     3174.11    302.60 o
   4   5   2      605.20      661.70    343.39 o
   5   5   2      527.21      467.54    119.75 o
   6   5   2      396.75      530.85    124.39 o
   7   5   2        3.63     -115.66    116.86 o
   8   5   2       11.35       67.40    189.12 o
   9   5   2       35.34      122.22    118.52 o
  10   5   2       31.79       78.13    127.44 o
 -13   6   2      137.19      316.07    141.66 o
 -12   6   2     1731.27     1951.22    159.73 o
 -11   6   2      344.31      355.30     88.87 o
 -10   6   2     2637.28     2295.76    360.24 o
  -9   6   2     3569.04     4185.94    447.12 o
  -8   6   2      891.01     1059.09    246.87 o
  -7   6   2    11327.12    12076.39    722.17 o
  -6   6   2      515.77      653.72    190.29 o
  -5   6   2    12613.80    11757.05    673.43 o
  -4   6   2    14350.55    15250.23    549.48 o
  -3   6   2     2837.25     2715.99    183.87 o
  -2   6   2    24206.27    24245.90    810.10 o
  -1   6   2     1665.02     1666.48    150.16 o
   1   6   2    10795.99    10395.64    398.02 o
   2   6   2      695.36      885.95    100.50 o
   3   6   2     9326.86     8844.06    880.99 o
   4   6   2      832.04     1080.07    210.00 o
   5   6   2     2845.47     3019.20    324.21 o
   6   6   2     2357.17     2500.99    406.96 o
   7   6   2       79.50      214.68    126.65 o
   8   6   2     1993.59     2095.68    241.94 o
   9   6   2      177.37      -18.57    180.33 o
  10   6   2      602.47      546.35    175.92 o
 -13   7   2       32.65       82.27    114.24 o
 -12   7   2       13.39      -71.67     72.99 o
 -11   7   2        5.42       21.40    204.49 o
 -10   7   2       54.44      293.06    208.51 o
  -9   7   2       35.06      172.91    194.74 o
  -8   7   2       21.29       40.90    174.18 o
  -7   7   2     1196.41     1396.44    278.44 o
  -6   7   2      141.73      115.49    144.09 o
  -5   7   2     3364.45     3114.77    329.51 o
  -4   7   2      580.75      569.26    110.68 o
  -3   7   2     2645.17     2394.55    187.90 o
  -2   7   2     1233.29     1255.45    146.82 o
  -1   7   2      366.33      274.14    133.39 o
   1   7   2     2709.31     2646.39    380.26 o
   2   7   2     4099.65     3650.46    221.12 o
   3   7   2     6635.93     5902.57    441.18 o
   4   7   2       11.53     -102.77    116.76 o
   5   7   2     5119.33     5261.35    452.20 o
   6   7   2     1520.97     1616.40    280.98 o
   7   7   2     1592.76     1747.99    309.59 o
   8   7   2     3044.09     3794.56    439.49 o
   9   7   2       76.18      327.39    222.71 o
 -13   8   2      798.38      661.19    179.69 o
 -12   8   2     1160.52     1495.19    332.05 o
 -11   8   2      298.76      542.05    233.94 o
 -10   8   2     1479.75     1626.78    338.62 o
  -9   8   2      228.60      292.43    200.46 o
  -8   8   2      561.19      399.01    211.27 o
  -7   8   2     1981.58     2131.11    338.62 o
  -6   8   2       14.12       17.59    152.15 o
  -5   8   2     3091.67     2812.60    337.56 o
  -4   8   2     1369.41     1266.64    176.20 o
  -3   8   2     1956.06     1672.79    176.21 o
  -2   8   2     3024.72     3222.76    227.78 o
  -1   8   2      344.11      320.65    102.41 o
   0   8   2      548.96      186.42    238.39 o
   1   8   2       34.28       97.21    140.28 o
   2   8   2       22.51       12.46     75.83 o
   3   8   2      104.98     -179.59    119.73 o
   4   8   2       10.70      256.62    172.28 o
   5   8   2      329.35      482.93    203.00 o
   6   8   2       41.69      175.03    166.13 o
   7   8   2      407.77      488.01    221.86 o
   8   8   2      321.71      235.85    219.74 o
 -13   9   2     1410.15     1550.87    209.89 o
 -12   9   2     1705.89     2104.84    376.55 o
 -11   9   2     1126.85     1153.39    302.39 o
 -10   9   2     4587.62     5777.55    560.49 o
  -9   9   2       83.78     -156.38    166.34 o
  -8   9   2     7917.54     8826.00    646.73 o
  -7   9   2     5056.50     5971.02    524.89 o
  -6   9   2     3075.58     3386.86    394.56 o
  -5   9   2    11859.60    12835.21    776.63 o
  -4   9   2      312.09      336.77    116.49 o
  -3   9   2    10241.79     9944.09   1811.56 o
  -2   9   2     6010.63     5929.33    590.26 o
  -1   9   2     3927.42     3853.44    252.48 o
   1   9   2      314.59      207.05     96.94 o
   2   9   2     8678.95     9300.87    630.41 o
   3   9   2     4766.53     4533.25    448.60 o
   4   9   2     2961.13     2754.75    380.16 o
   5   9   2     3038.39     3244.03    415.12 o
   6   9   2       16.47      184.99    200.67 o
   7   9   2     1940.77     1849.71    359.60 o
   8   9   2      318.45      232.88    260.22 o
 -13  10   2      239.60       78.83    226.74 o
 -12  10   2      237.26     -220.38    168.89 o
 -11  10   2      191.52      -43.02    179.06 o
 -10  10   2     1415.04     1373.98    317.01 o
  -9  10   2       67.16     -219.11    153.42 o
  -8  10   2     5125.23     5594.68    532.94 o
  -7  10   2      360.82      266.15    189.44 o
  -6  10   2     7111.71     6879.24    540.99 o
  -5  10   2     4355.75     4894.34    456.44 o
  -4  10   2      988.65     1015.64    158.50 o
  -3  10   2     8271.86     8553.35    406.01 o
  -2  10   2     1548.29     1582.25    186.72 o
  -1  10   2     3102.72     3149.61    237.84 o
   1  10   2      393.86      560.08    123.25 o
   2  10   2    14853.08    14922.04    890.63 o
   3  10   2     3317.11     3316.50    420.63 o
   4  10   2     6504.42     6382.96    583.79 o
   5  10   2     4951.85     5483.85    548.41 o
   6  10   2      618.22      436.31    258.10 o
   7  10   2     4641.80     5926.52    622.57 o
 -12  11   2       23.20      -56.37    210.84 o
 -11  11   2      731.53      438.00    253.86 o
 -10  11   2      419.83      431.86    218.68 o
  -9  11   2      206.58      -56.58    175.03 o
  -8  11   2      812.42      882.58    268.91 o
  -7  11   2       32.48       -1.06    163.17 o
  -6  11   2       71.43      -54.04    159.14 o
  -5  11   2      152.78      363.41    178.00 o
  -4  11   2        7.38       22.00     95.56 o
  -3  11   2        1.94      -35.38     96.61 o
  -2  11   2       17.44       93.35     96.50 o
  -1  11   2      136.82      306.42    118.20 o
   0  11   2      300.52      353.88    102.11 o
   1  11   2       61.11      102.77    175.46 o
   2  11   2     1529.50     1567.45    315.10 o
   3  11   2       53.33       66.96    187.53 o
   4  11   2     1935.22     2740.34    424.87 o
   5  11   2      518.87      338.41    259.58 o
   6  11   2      293.07       40.47    250.47 o
 -11  12   2     3997.74     4341.69    533.79 o
 -10  12   2     1807.71     1848.44    365.32 o
  -9  12   2     3004.86     3036.37    426.56 o
  -8  12   2     9002.22     9560.24    694.62 o
  -7  12   2      130.24       20.34    164.44 o
  -6  12   2    10442.42    10798.40    724.07 o
  -5  12   2     2605.04     2445.79    349.22 o
  -4  12   2     4138.86     4538.62    367.76 o
  -3  12   2     5613.67     6060.22    349.42 o
  -2  12   2      174.13      269.49    122.66 o
  -1  12   2     5589.99     5756.58    325.82 o
   0  12   2     1302.25     1552.83    300.69 o
   1  12   2     1891.54     1868.14    337.35 o
   2  12   2     2595.13     2526.95    392.23 o
   3  12   2        0.60     -204.49    183.72 o
   4  12   2     1589.92     1337.75    353.03 o
 -10  13   2      298.46      540.78    257.25 o
  -9  13   2     2277.53     2031.31    376.98 o
  -8  13   2     3338.82     4071.52    484.41 o
  -7  13   2     1008.85     1177.97    282.04 o
  -6  13   2     6631.64     6409.45    565.57 o
  -5  13   2      279.62      287.77    183.51 o
  -4  13   2     6466.87     6842.64    751.20 o
  -3  13   2     6223.76     6511.78    363.89 o
  -2  13   2     1502.37     1548.47    194.56 o
  -1  13   2     7491.42     8128.38    408.38 o
   0  13   2      185.67      656.90    246.23 o
   1  13   2     4511.61     4878.44    520.65 o
   2  13   2     2312.51     2232.83    404.52 o
   3  13   2     1103.42     1438.83    344.77 o
  -9  14   2        8.16      315.95    236.70 o
  -8  14   2        2.76        1.06    206.39 o
  -7  14   2       51.94       62.94    178.42 o
  -6  14   2      181.97      469.37    211.06 o
  -5  14   2        0.03      116.76    161.47 o
  -4  14   2     1150.71     1047.81    221.12 o
  -3  14   2      249.19      387.63    135.00 o
  -2  14   2      907.38      985.71    169.28 o
  -1  14   2     1023.78     1568.30    312.13 o
   0  14   2       42.83      158.72    218.90 o
   1  14   2     1802.46     1908.62    372.95 o
  -7  15   2      413.84      601.59    246.02 o
  -6  15   2      279.69      314.25    203.00 o
  -5  15   2       35.33      320.19    192.83 o
  -4  15   2      238.74      364.45    146.94 o
  -3  15   2       77.45       34.01    247.72 o
  -2  15   2        6.22      139.64    191.14 o
  -1  15   2       23.17     -142.40    198.34 o
   1 -17   3      284.51      419.78    195.16 o
   2 -17   3       88.69      366.59    181.18 o
   3 -17   3       78.63      -57.00    151.09 o
   4 -17   3        4.26      -35.81    157.02 o
   5 -17   3      127.59      341.38    215.08 o
  -2 -16   3     2291.26     2045.51    361.51 o
  -1 -16   3     5724.01     5826.93    548.62 o
   0 -16   3       93.01       42.72    204.38 o
   1 -16   3     7358.95     7993.07    426.13 o
   2 -16   3     1190.17     1276.93    255.98 o
   3 -16   3     3852.36     3897.54    442.88 o
   4 -16   3     3500.88     3441.74    323.72 o
   5 -16   3      589.78      901.05    195.00 o
   6 -16   3     2995.65     2948.91    310.58 o
   7 -16   3       36.76       63.79    146.35 o
  -4 -15   3     1944.75     2361.67    387.36 o
  -3 -15   3       39.62      166.77    214.45 o
  -2 -15   3     2415.32     3188.73    419.15 o
  -1 -15   3     1837.39     2013.12    218.07 o
   0 -15   3     1067.00     1322.56    194.47 o
   1 -15   3     5765.90     6103.06    360.14 o
   2 -15   3      147.28      214.15    133.10 o
   3 -15   3     5033.29     5544.42    907.90 o
   4 -15   3     3041.41     3299.17    375.81 o
   5 -15   3      772.68      933.10    186.69 o
   6 -15   3     5026.12     5567.72    850.05 o
   7 -15   3       55.83       32.10    142.02 o
   8 -15   3     3227.71     3580.73    989.91 o
   9 -15   3      890.29     1041.47    219.51 o
  -5 -14   3       71.26     -176.73    197.49 o
  -4 -14   3      112.00      302.81    220.80 o
  -3 -14   3       25.95       86.46    165.92 o
  -2 -14   3       26.08       42.59    158.08 o
  -1 -14   3        0.29      -14.38     96.65 o
   0 -14   3        3.16      136.62     97.44 o
   1 -14   3       84.78       39.26     94.36 o
   2 -14   3       35.15       90.78    114.33 o
   3 -14   3       89.63      147.15    126.06 o
   4 -14   3       78.59      -15.94    111.52 o
   5 -14   3      517.59      297.89    140.02 o
   6 -14   3      748.29      867.00    180.17 o
   7 -14   3      129.23      108.53    147.21 o
   8 -14   3      808.50      853.51    199.30 o
   9 -14   3       88.84      260.36    150.87 o
  10 -14   3      261.21      202.93    165.13 o
  -7 -13   3     2086.48     2124.76    367.23 o
  -6 -13   3      158.17      235.42    216.78 o
  -5 -13   3     2507.92     3302.09    413.64 o
  -4 -13   3     2386.93     2300.43    345.19 o
  -3 -13   3      507.92     1159.75    264.24 o
  -2 -13   3     3334.91     3525.65    403.04 o
  -1 -13   3      395.68      404.91    109.16 o
   0 -13   3     3203.03     3118.04    204.04 o
   1 -13   3     2660.50     2673.11    386.72 o
   2 -13   3      559.73      440.34    135.91 o
   3 -13   3     2780.38     2608.42    362.36 o
   4 -13   3      136.08       97.04    108.32 o
   5 -13   3     1014.95      970.81    230.66 o
   6 -13   3      777.75      937.67    183.60 o
   7 -13   3      139.58      -11.54    118.09 o
   8 -13   3      897.28      710.53    181.66 o
   9 -13   3       23.00     -218.14    244.64 o
  10 -13   3      137.44       88.14    150.04 o
  11 -13   3        0.23      359.33    239.24 o
  -8 -12   3      504.31      515.44    394.14 o
  -7 -12   3     1007.85     1282.32    446.27 o
  -6 -12   3        9.76      -73.74    181.18 o
  -5 -12   3     1921.67     2340.05    342.22 o
  -4 -12   3     1343.45     1731.68    295.82 o
  -3 -12   3     2145.20     2207.61    305.35 o
  -2 -12   3     5790.79     6140.12    335.62 o
  -1 -12   3      167.02      130.35     84.04 o
   0 -12   3     6869.23     7069.12    291.66 o
   1 -12   3     1651.27     1658.77    159.01 o
   2 -12   3     2563.46     2547.36    227.30 o
   3 -12   3     7031.03     6738.74    652.98 o
   4 -12   3        2.03     -123.46     82.31 o
   5 -12   3     7403.82     7533.69    396.59 o
   6 -12   3     2023.65     1733.28    218.76 o
   7 -12   3     2251.83     1845.38    419.36 o
   8 -12   3     2317.97     1839.27    246.76 o
   9 -12   3       53.07      183.05    141.62 o
  10 -12   3     1931.06     1875.12    258.29 o
  11 -12   3      256.91       49.37    226.31 o
  -9 -11   3       15.93      156.43    300.90 o
  -8 -11   3        0.91       66.31    245.49 o
  -7 -11   3      112.84      -27.53    138.16 o
  -6 -11   3       30.77        3.58    108.18 o
  -5 -11   3      100.32       94.18    114.69 o
  -4 -11   3      338.57      249.20    161.47 o
  -3 -11   3     1495.92     1345.87    156.70 o
  -2 -11   3       68.44      131.15     70.24 o
  -1 -11   3       26.43      -40.10     70.32 o
   0 -11   3     2508.67     2317.55    237.55 o
   1 -11   3      244.80      202.70     87.52 o
   2 -11   3     3748.47     3711.62    257.62 o
   3 -11   3     2627.94     3072.39    340.95 o
   4 -11   3      229.30       69.29    128.84 o
   5 -11   3     8230.04     7599.71    560.06 o
   6 -11   3     1090.69     1034.73    263.61 o
   7 -11   3     3890.54     4025.86    305.98 o
   8 -11   3     2417.32     2673.34    269.14 o
   9 -11   3      341.05      180.66    144.84 o
  10 -11   3     2707.77     3256.88    304.49 o
  11 -11   3      202.91      269.54    230.55 o
  12 -11   3     1385.46     1403.69    214.77 o
 -10 -10   3     1545.87     1529.10    352.82 o
  -9 -10   3       67.58      -74.51    124.05 o
  -8 -10   3     2237.35     2051.59    248.84 o
  -7 -10   3     1254.63     1664.70    256.83 o
  -6 -10   3      667.33      749.82    147.83 o
  -5 -10   3     3551.19     3783.28    276.02 o
  -4 -10   3      134.52       54.23     76.66 o
  -3 -10   3     3781.98     3656.85    164.05 o
  -2 -10   3     3181.96     3356.20    190.58 o
  -1 -10   3      967.37      854.44    106.53 o
   0 -10   3     1221.62     1095.48    132.42 o
   1 -10   3       33.51       70.65     98.01 o
   2 -10   3      368.04      416.18    149.39 o
   3 -10   3       77.76       27.97    114.22 o
   4 -10   3      504.41      675.76    186.48 o
   5 -10   3      335.56      228.64    155.75 o
   6 -10   3       53.37      -88.58    144.09 o
   7 -10   3     1608.46     1517.23    283.10 o
   8 -10   3      209.08      279.08    183.72 o
   9 -10   3      471.23      608.85    162.66 o
  10 -10   3      388.75      256.01    275.47 o
  11 -10   3        1.35     -112.82    114.75 o
  12 -10   3      520.52      758.33    167.61 o
 -10  -9   3     2623.00     2639.90    414.70 o
  -9  -9   3       18.25       -6.54    111.11 o
  -8  -9   3     6179.25     6474.19    372.64 o
  -7  -9   3     2586.69     2603.90    241.28 o
  -6  -9   3     9847.65     9627.49    450.09 o
  -5  -9   3    14553.92    15467.48    617.93 o
  -4  -9   3     3480.29     3515.17    159.26 o
  -3  -9   3    27446.09    25984.03    616.03 o
  -2  -9   3     6096.77     5572.14    193.07 o
  -1  -9   3    16240.82    15199.22    550.15 o
   0  -9   3    26141.44    23551.06    794.16 o
   1  -9   3     1092.77     1150.73    133.73 o
   2  -9   3    32601.38    31408.78   1460.86 o
   3  -9   3     3979.78     3740.10    336.50 o
   4  -9   3    17823.54    17336.89    923.26 o
   5  -9   3    10276.30     9479.93    612.19 o
   6  -9   3      879.39      886.39    225.68 o
   7  -9   3     7905.83     7662.43    556.67 o
   8  -9   3      744.15      519.59    202.79 o
   9  -9   3     2414.83     2382.43    336.50 o
  10  -9   3     1199.52     1271.44    151.32 o
  11  -9   3       72.64       21.33    121.07 o
  12  -9   3      819.44     1123.72    254.07 o
 -11  -8   3       94.00       42.59    180.12 o
 -10  -8   3      409.40      494.24    156.45 o
  -9  -8   3      247.18      278.92    122.26 o
  -8  -8   3     3323.18     2901.85    267.95 o
  -7  -8   3      136.96      109.00     96.29 o
  -6  -8   3     6682.30     6005.46   1051.89 o
  -5  -8   3     6489.32     6018.70    226.36 o
  -4  -8   3     2264.30     2286.87    115.11 o
  -3  -8   3    21943.11    21478.19    513.04 o
  -2  -8   3      375.08      353.34     66.94 o
  -1  -8   3    35478.19    33402.51   1309.67 o
   0  -8   3    28980.85    28069.75    905.98 o
   1  -8   3    14484.26    13334.67    687.63 o
   2  -8   3    53568.91    45353.09   2003.12 o
   3  -8   3      478.47      239.45    121.63 o
   4  -8   3    34086.23    32336.28   1513.42 o
   5  -8   3    11976.92    11316.29    665.59 o
   6  -8   3     8788.22     7574.92    518.53 o
   7  -8   3    28568.20    30384.86   1478.24 o
   8  -8   3       28.17       73.74    143.03 o
   9  -8   3    16576.26    15560.16    598.67 o
  10  -8   3     2525.86     2636.45    281.51 o
  11  -8   3     2488.07     2602.74    315.21 o
  12  -8   3     4060.76     4900.48    431.22 o
 -12  -7   3       29.30       34.12    175.88 o
 -11  -7   3     1754.17     1863.06    345.61 o
 -10  -7   3     1764.06     1915.89    215.24 o
  -9  -7   3      152.98      320.87    116.52 o
  -8  -7   3     4449.69     4831.15    323.58 o
  -7  -7   3      172.07      148.89     91.84 o
  -6  -7   3     3506.57     3403.29    349.64 o
  -5  -7   3      573.42      497.68     69.31 o
  -4  -7   3     1456.74     1463.04     87.69 o
  -3  -7   3      386.55      430.49     64.58 o
  -2  -7   3      939.38     1000.33     85.19 o
  -1  -7   3      950.38     1237.80     90.45 o
   0  -7   3     1528.51     1691.08    125.19 o
   1  -7   3     3096.64     3411.22    257.25 o
   2  -7   3     3610.13     3496.83    272.30 o
   3  -7   3      856.78      831.51    158.72 o
   4  -7   3     8762.39     8852.27    526.79 o
   5  -7   3      579.18      510.26    153.21 o
   6  -7   3     4996.62     5275.98    401.56 o
   7  -7   3     6358.57     6104.41    274.63 o
   8  -7   3      585.27      362.18    107.08 o
   9  -7   3     7618.17     7136.12    343.38 o
  10  -7   3      443.60      439.37    121.05 o
  11  -7   3     2417.51     2414.43    296.88 o
  12  -7   3     1857.12     2486.48    318.91 o
  13  -7   3      153.85      162.95    184.14 o
 -12  -6   3      156.82      173.76    203.22 o
 -11  -6   3     6500.77     6813.34    565.57 o
 -10  -6   3     1863.74     1906.60    200.32 o
  -9  -6   3     7545.62     7981.64    382.81 o
  -8  -6   3    17342.27    16943.68    640.38 o
  -7  -6   3     2216.05     1864.28    167.28 o
  -6  -6   3    31922.33    30838.89    804.33 o
  -5  -6   3     5903.12     5824.39    184.46 o
  -4  -6   3    23732.95    24142.60    548.09 o
  -3  -6   3    22288.53    21280.65    570.45 o
  -2  -6   3     5291.79     5087.28    206.00 o
  -1  -6   3    27271.88    25904.20    672.65 o
   0  -6   3     1258.52     1231.93     96.34 o
   1  -6   3    16544.95    14941.96    714.75 o
   2  -6   3     6509.77     6571.98    383.76 o
   3  -6   3     4463.45     4630.09    312.98 o
   4  -6   3     6809.44     6393.34    398.17 o
   5  -6   3      150.43      112.94     99.59 o
   6  -6   3     1983.34     1910.83    126.80 o
   7  -6   3     1749.66     1697.29    140.31 o
   8  -6   3      394.46      359.51     73.18 o
   9  -6   3      578.42      705.71    124.29 o
  10  -6   3       11.16      126.93    128.20 o
  11  -6   3        4.23     -108.71    130.53 o
  12  -6   3       11.83     -200.67    148.54 o
  13  -6   3       15.41      -43.86    167.19 o
 -12  -5   3      586.33      664.95    220.59 o
 -11  -5   3     2682.40     2708.34    355.57 o
 -10  -5   3        0.42      146.89     91.83 o
  -9  -5   3     6847.24     6158.84    311.72 o
  -8  -5   3     5662.88     5347.18    271.53 o
  -7  -5   3     5601.16     4518.22   1148.62 o
  -6  -5   3    22442.40    21898.05    717.98 o
  -5  -5   3        9.48       76.37     34.13 o
  -4  -5   3    34434.83    34234.59   1070.00 o
  -3  -5   3    21183.86    21390.19    562.29 o
  -2  -5   3    20679.86    20381.80    534.44 o
  -1  -5   3    74841.61    78397.90   1908.13 o
   0  -5   3      238.20      279.72     49.16 o
   1  -5   3    69680.73    67185.73   2807.93 o
   2  -5   3    17331.39    18548.77    851.00 o
   3  -5   3    22384.98    22674.75   1029.64 o
   4  -5   3    31749.35    32881.12   1027.59 o
   5  -5   3      315.15      335.09     54.44 o
   6  -5   3    21450.92    21506.66    579.63 o
   7  -5   3     3032.51     2863.78    179.13 o
   8  -5   3     6275.01     6505.75    237.48 o
   9  -5   3     5487.98     5000.80    253.67 o
  10  -5   3      191.30      181.81    143.67 o
  11  -5   3     2373.81     2808.15    326.54 o
  12  -5   3      312.29       12.29    170.16 o
  13  -5   3      416.03      375.71    212.75 o
 -13  -4   3      108.48      276.96    190.50 o
 -12  -4   3       40.64      143.46    160.62 o
 -11  -4   3      207.95      258.31    165.50 o
 -10  -4   3       21.67       37.32     62.12 o
  -9  -4   3        3.78      -37.37     53.08 o
  -8  -4   3       23.80       23.35    139.11 o
  -7  -4   3      610.49      557.06     73.63 o
  -6  -4   3      715.57      791.91     68.84 o
  -5  -4   3     2725.23     2803.63    132.67 o
  -4  -4   3     2952.40     2938.26    113.69 o
  -3  -4   3      769.78      726.73     55.59 o
  -1  -4   3    11040.89    11203.75    361.53 o
   0  -4   3     1312.64     1348.74     76.00 o
   1  -4   3    25788.35    26856.88   1156.57 o
   2  -4   3     2395.19     2085.34    162.32 o
   3  -4   3     6064.23     6236.51    223.53 o
   4  -4   3    26964.83    29067.85    908.02 o
   5  -4   3     1495.89     1381.58    101.93 o
   6  -4   3    19289.64    19815.66    535.61 o
   7  -4   3      426.33      442.94     66.03 o
   8  -4   3     4297.42     3905.40    171.40 o
   9  -4   3     3052.09     3121.24    204.10 o
  10  -4   3      738.85     1009.93    214.45 o
  11  -4   3     2529.65     2833.79    325.06 o
  12  -4   3      131.68      308.53    173.76 o
  13  -4   3     1090.59     1290.70    270.81 o
 -13  -3   3      132.48      293.70    189.23 o
 -12  -3   3     2218.41     2750.30    354.51 o
 -11  -3   3     1794.24     1618.64    480.28 o
 -10  -3   3     1150.96      971.83    128.53 o
  -9  -3   3     6659.46     6161.76    290.40 o
  -8  -3   3      313.31      284.45     82.12 o
  -7  -3   3     8719.16     8907.16    274.50 o
  -6  -3   3     3699.99     3672.96    138.09 o
  -5  -3   3     3180.63     3245.90    119.93 o
  -4  -3   3     6589.83     6562.46    193.67 o
  -3  -3   3     1112.01     1115.69     59.30 o
  -2  -3   3     9710.20    10073.72    269.35 o
   0  -3   3    10677.09    11147.72    354.89 o
   1  -3   3     4635.16     4606.78    247.50 o
   2  -3   3      702.89      714.16     49.06 o
   3  -3   3       34.00       42.10     25.42 o
   4  -3   3      776.46      942.26     62.52 o
   5  -3   3      172.35      211.10     44.01 o
   6  -3   3      114.56      161.09     46.12 o
   7  -3   3        0.20      -58.23     43.07 o
   8  -3   3      316.11      290.43     63.78 o
   9  -3   3      434.47      485.10    103.62 o
  10  -3   3      460.17      539.43    124.25 o
  11  -3   3      670.09     1133.68    234.15 o
  12  -3   3        4.53     -204.06    136.04 o
  13  -3   3      364.31      608.16    233.94 o
 -14  -2   3      681.56      286.71    204.49 o
 -13  -2   3       37.07       67.17    151.72 o
 -12  -2   3     1838.76     1469.98    272.72 o
 -11  -2   3      827.75      799.02    203.22 o
 -10  -2   3     3822.36     3774.08    220.03 o
  -9  -2   3     5727.18     5582.66    261.43 o
  -8  -2   3      609.64      733.95     78.80 o
  -7  -2   3    22047.54    22459.56    593.45 o
  -6  -2   3     2791.36     2798.75    164.36 o
  -5  -2   3    20915.67    22162.24    568.02 o
  -4  -2   3     9510.20     9563.73    259.51 o
  -3  -2   3     3549.95     3627.33    115.78 o
  -2  -2   3    19337.00    20651.83    514.33 o
  -1  -2   3      382.37      457.29     67.39 o
   0  -2   3     1957.54     2158.03    132.65 o
   1  -2   3    17199.14    18686.37    566.84 o
   2  -2   3      280.32      271.84     33.25 o
   3  -2   3    11728.09    11758.63    315.78 o
   4  -2   3     2386.59     2278.72     95.71 o
   5  -2   3     5761.92     5368.54    176.79 o
   6  -2   3     6643.59     6755.41    217.39 o
   7  -2   3      160.91      143.56     47.43 o
   8  -2   3     4109.49     4375.79    364.05 o
   9  -2   3       13.74       44.14     80.89 o
  10  -2   3      416.09      526.88    121.75 o
  11  -2   3      384.52      231.19    165.71 o
  12  -2   3        1.93     -208.20    138.80 o
 -14  -1   3       11.83      -26.49    154.27 o
 -13  -1   3        1.18     -142.40    133.08 o
 -12  -1   3      238.38      306.84    157.87 o
 -11  -1   3      113.69       58.00     81.28 o
 -10  -1   3     1079.04     1206.07    127.49 o
  -9  -1   3      332.36      439.50     75.26 o
  -8  -1   3      225.35      281.47     58.92 o
  -7  -1   3     4206.92     4324.90    191.83 o
  -6  -1   3      452.24      497.83     53.29 o
  -5  -1   3    17224.74    18514.69    479.74 o
  -4  -1   3    10291.86    10800.92    487.70 o
  -3  -1   3    13140.66    13730.05    416.53 o
  -2  -1   3    18015.02    19942.88    855.67 o
  -1  -1   3      294.72      325.40     66.96 o
   0  -1   3    21197.45    24003.84    711.27 o
   2  -1   3    17548.31    18993.16    483.76 o
   3  -1   3    32750.33    33424.57    831.36 o
   4  -1   3        8.48       30.96     28.72 o
   5  -1   3    16941.65    16862.12    451.56 o
   6  -1   3     5857.57     5647.17    186.84 o
   7  -1   3     7084.40     7036.97    666.22 o
   8  -1   3    13167.49    13135.16    508.25 o
   9  -1   3      444.28      480.30    117.91 o
  10  -1   3     6692.54     6808.30    350.39 o
  11  -1   3     1769.58     1860.02    208.42 o
  12  -1   3      991.66     1519.98    290.52 o
 -14   0   3      476.45      672.58    224.41 o
 -13   0   3      493.81      606.89    194.74 o
 -12   0   3     1363.90     1563.00    257.46 o
 -11   0   3      200.54       94.99     79.61 o
 -10   0   3     2786.81     2863.30    154.55 o
  -9   0   3     2209.85     2240.54    131.81 o
  -8   0   3      994.21     1083.67     88.35 o
  -7   0   3     3073.45     2945.62    257.58 o
  -6   0   3       36.14      103.82     37.73 o
  -5   0   3      105.71      107.56     36.59 o
  -4   0   3      328.78      472.76     88.58 o
  -3   0   3    12535.34    13292.92    602.02 o
  -2   0   3    34483.29    36476.34   1274.71 o
  -1   0   3       12.97      -39.11     29.05 o
   0   0   3    32389.94    36889.08   1083.33 o
   1   0   3     1461.81     1555.63     81.04 o
   2   0   3     9321.45     9402.27    257.67 o
   3   0   3     6955.55     7116.07    205.84 o
   4   0   3     2256.49     2180.48     89.52 o
   5   0   3     7178.70     6810.33    206.09 o
   6   0   3      507.00      617.60    128.94 o
   7   0   3     4124.93     3678.73    218.83 o
   8   0   3     2867.73     2527.76    192.55 o
   9   0   3      370.13      413.25    117.52 o
  10   0   3     3630.23     4039.34    279.37 o
  11   0   3      307.58      231.53    214.76 o
  12   0   3     1743.34     2081.74    333.54 o
 -14   1   3      426.63      535.27    206.39 o
 -13   1   3     2315.32     2884.43    342.86 o
 -12   1   3     5294.29     5200.96    421.90 o
 -11   1   3      202.03      246.43     85.56 o
 -10   1   3    14363.41    14203.30    433.98 o
  -9   1   3     3834.80     3544.56    163.58 o
  -8   1   3    17268.27    17016.61    477.64 o
  -7   1   3    26158.63    26232.97    823.04 o
  -6   1   3     7750.88     8101.80    417.87 o
  -5   1   3    61012.18    64628.48   2711.94 o
  -4   1   3     3213.31     3494.71    228.22 o
  -3   1   3    28313.22    29763.65    886.40 o
  -2   1   3      535.85      500.77     75.65 o
  -1   1   3      212.95      235.05     48.35 o
   1   1   3       42.14       45.70     34.28 o
   2   1   3    31078.56    33260.04    990.23 o
   3   1   3     8847.43     8739.88    250.78 o
   4   1   3     2544.35     2383.20    178.10 o
   5   1   3     5447.75     5169.42    401.03 o
   6   1   3      201.61      162.42     84.87 o
   7   1   3     1707.05     1592.71    158.71 o
   8   1   3      938.38      842.25    150.24 o
   9   1   3      311.45      329.02    111.67 o
  10   1   3      207.05      206.28    115.72 o
  11   1   3        4.80      -82.72    113.46 o
  12   1   3       34.29      198.76    146.31 o
 -14   2   3       19.35      -46.41    147.06 o
 -13   2   3     1664.81     1725.11    273.99 o
 -12   2   3     1313.46     1521.47    245.81 o
 -11   2   3     1182.96     1183.58    139.72 o
 -10   2   3     7215.67     6708.04    252.13 o
  -9   2   3      442.17      605.65     96.29 o
  -8   2   3    20460.98    20062.63    666.68 o
  -7   2   3    11090.54    12033.79    642.70 o
  -6   2   3    18971.23    19431.56    919.03 o
  -5   2   3    52235.81    56669.17   2407.22 o
  -4   2   3       92.65       30.30     76.29 o
  -3   2   3    79907.87    83939.65   2445.39 o
  -2   2   3    26356.25    26350.52    811.91 o
  -1   2   3    40647.66    43576.42   1295.64 o
   0   2   3    81090.80    85131.20   3507.85 o
   1   2   3      248.68      295.61    114.22 o
   2   2   3    84641.05    90392.41   2628.15 o
   3   2   3     7467.57     7075.55    216.00 o
   4   2   3    21162.06    20555.96    904.40 o
   5   2   3    23605.26    23213.05    853.23 o
   6   2   3      372.72      407.92    101.79 o
   7   2   3    15961.40    15436.69    595.04 o
   8   2   3     2395.46     2814.59    225.30 o
   9   2   3     3367.16     3893.56    509.95 o
  10   2   3     4078.94     3293.38    273.18 o
  11   2   3       90.34      320.35    245.07 o
 -14   3   3       57.79       -5.93    148.54 o
 -13   3   3      686.80     1069.27    228.22 o
 -12   3   3      126.94       93.08     62.64 o
 -11   3   3      211.94       63.61    151.33 o
 -10   3   3       45.02       19.81     41.92 o
  -9   3   3        6.33       70.41    102.14 o
  -8   3   3       59.22      225.89    147.91 o
  -7   3   3     1163.70     1029.00    190.71 o
  -6   3   3       56.02       27.34     94.09 o
  -5   3   3     5617.93     5270.68    344.56 o
  -4   3   3      254.32      289.25    104.26 o
  -3   3   3    22686.90    24078.92    757.23 o
  -2   3   3     3968.66     3938.26    186.58 o
  -1   3   3    31004.49    31070.79    955.63 o
   0   3   3    22011.16    21393.26   2389.32 o
   1   3   3    11112.83    11274.62    382.43 o
   2   3   3    25777.61    24686.15    765.61 o
   3   3   3      520.19      806.78    140.70 o
   4   3   3    16712.28    15691.11    578.47 o
   5   3   3    10774.83    10060.08    420.74 o
   6   3   3     4446.27     4078.61    252.07 o
   7   3   3    13546.12    13131.76   1025.61 o
   8   3   3      105.69      218.26    107.80 o
   9   3   3     4979.87     5063.80    326.96 o
  10   3   3     2192.49     2652.46    485.58 o
  11   3   3      817.25      924.83    183.55 o
 -14   4   3      733.31     1316.56    260.64 o
 -13   4   3     6512.40     6615.84    495.01 o
 -12   4   3      261.64      149.33     72.94 o
 -11   4   3     7623.79     7884.49    392.10 o
 -10   4   3     7150.58     6050.67   1103.70 o
  -9   4   3     3738.37     4155.22    393.93 o
  -8   4   3    17250.44    16923.68    893.39 o
  -7   4   3      420.33      429.53    154.48 o
  -6   4   3    21374.93    21399.93   1039.81 o
  -5   4   3    10137.95    10963.89    598.20 o
  -4   4   3    10988.14    12156.15    499.35 o
  -3   4   3    19390.77    19001.10    630.06 o
  -2   4   3        0.73       51.92     56.99 o
  -1   4   3    10197.79    10119.65    448.07 o
   0   4   3     4126.34     4090.02    192.95 o
   1   4   3      190.90      267.13     64.30 o
   2   4   3     1596.11     1705.47    116.47 o
   3   4   3      159.39      304.79    128.41 o
   4   4   3        1.35      111.67    106.38 o
   5   4   3        6.07       73.81     89.31 o
   6   4   3      452.29      265.40    109.77 o
   7   4   3      533.94      513.81    127.78 o
   8   4   3       88.74      152.24    109.68 o
   9   4   3      632.74      717.84    163.62 o
  10   4   3      204.36       80.45    135.33 o
 -14   5   3     1188.76     1234.76    265.73 o
 -13   5   3     3734.00     4184.67    394.78 o
 -12   5   3      158.86      263.90     90.43 o
 -11   5   3     9762.54     9731.18    584.22 o
 -10   5   3     3330.50     3586.26    412.36 o
  -9   5   3    10828.24    11120.49    705.00 o
  -8   5   3    18135.57    15751.64    869.23 o
  -7   5   3       34.60      177.36    133.71 o
  -6   5   3    34273.86    33597.74   1554.31 o
  -5   5   3     7992.64     7930.49    489.92 o
  -4   5   3    22647.49    22483.24    870.82 o
  -3   5   3    30727.44    31352.08   1001.20 o
  -2   5   3     2226.68     2188.60    157.97 o
  -1   5   3    37472.28    38107.52   1191.80 o
   0   5   3     2612.75     2666.15    162.87 o
   1   5   3    17690.15    16974.79    577.97 o
   2   5   3    10508.41     9722.35    487.06 o
   3   5   3     1977.88     1910.52    237.33 o
   4   5   3     8890.61     8005.29    508.99 o
   5   5   3     1128.02     1122.88    215.51 o
   6   5   3     3340.26     3314.81    346.67 o
   7   5   3     1840.59     1427.84    196.77 o
   8   5   3      180.76       95.94    124.37 o
   9   5   3      507.92      266.91    146.00 o
  10   5   3        5.94       70.58    135.21 o
 -14   6   3      100.74      178.85    171.01 o
 -13   6   3       32.75       30.38    137.10 o
 -12   6   3      262.15      267.72    134.92 o
 -11   6   3      771.89     1133.47    293.91 o
 -10   6   3        7.84      -83.70    173.13 o
  -9   6   3     2190.36     2698.59    354.51 o
  -8   6   3     1068.05     1095.33    247.08 o
  -7   6   3     2339.21     2191.93    297.72 o
  -6   6   3     5582.76     5225.33    401.56 o
  -5   6   3       33.09      115.06    125.02 o
  -4   6   3    10931.92    10486.48    413.06 o
  -3   6   3     9415.34     8987.55    506.13 o
  -2   6   3     5472.66     5050.81    255.04 o
  -1   6   3    17577.81    16661.68    595.75 o
   0   6   3      107.24      143.35     74.91 o
   1   6   3    10655.56    10112.60    412.68 o
   2   6   3     6626.16     6644.10    383.33 o
   3   6   3     2302.37     2236.43    275.69 o
   4   6   3    10142.35    10526.52    642.28 o
   5   6   3        9.53       49.16    133.92 o
   6   6   3     5962.71     6486.79    495.85 o
   7   6   3     1519.95     1507.91    276.96 o
   8   6   3     1080.67      936.61    262.55 o
   9   6   3     1745.58     1713.88    334.17 o
 -13   7   3      363.76      395.94    248.35 o
 -12   7   3      350.63      114.85    235.64 o
 -11   7   3     1298.35      988.53    303.23 o
 -10   7   3        4.06      -15.47    181.39 o
  -9   7   3      518.81      696.74    235.00 o
  -8   7   3      150.54      190.71    189.02 o
  -7   7   3       96.38      -77.98    135.62 o
  -6   7   3       56.45       48.95    135.19 o
  -5   7   3       28.65       41.94     82.80 o
  -4   7   3      346.30      395.71    230.55 o
  -3   7   3      793.87      848.62    132.70 o
  -2   7   3     1713.83     1502.39    162.46 o
  -1   7   3     2443.78     2284.31    186.05 o
   0   7   3      685.84      789.20    126.17 o
   1   7   3     3095.09     3259.77    337.24 o
   2   7   3      953.31     1011.42    118.58 o
   3   7   3     2684.71     2166.93    295.39 o
   4   7   3     1835.51     1847.80    284.59 o
   5   7   3      163.85      206.39    149.18 o
   6   7   3     1337.87     1566.82    294.55 o
   7   7   3      267.04      399.01    223.35 o
   8   7   3      941.57      588.88    248.35 o
 -13   8   3      145.27      395.84    245.60 o
 -12   8   3     1910.75     1809.87    377.40 o
 -11   8   3     2646.57     2783.35    422.11 o
 -10   8   3      530.50      699.92    262.76 o
  -9   8   3     6285.80     7206.42    581.25 o
  -8   8   3      213.42       14.62    180.54 o
  -7   8   3     4223.19     4077.03    425.71 o
  -6   8   3     2959.36     2405.53    325.70 o
  -5   8   3      482.16      486.57    126.62 o
  -4   8   3     4418.45     3995.76    260.55 o
  -3   8   3      116.13       40.68     93.98 o
  -2   8   3     1707.48     1802.86    332.48 o
  -1   8   3      977.00     1035.16    150.73 o
   0   8   3       67.54       -0.55     87.83 o
   1   8   3     1212.78     1238.30    183.19 o
   2   8   3      354.26      269.97    180.12 o
   3   8   3      642.65      547.35    201.10 o
   4   8   3      755.76      699.28    219.53 o
   5   8   3       53.32     -231.40    154.27 o
   6   8   3      172.01       29.88    179.27 o
   7   8   3        1.87     -189.44    165.07 o
   8   8   3        1.93     -258.10    183.93 o
 -13   9   3       10.10        6.36    222.92 o
 -12   9   3     1135.22     1028.79    297.51 o
 -11   9   3      699.10      450.30    242.84 o
 -10   9   3      530.71      783.41    264.46 o
  -9   9   3     4819.11     5262.41    527.22 o
  -8   9   3       37.35      575.11    229.28 o
  -7   9   3     7951.36     7775.38    589.30 o
  -6   9   3     2584.30     2400.66    350.06 o
  -5   9   3     4781.41     4711.10    300.52 o
  -4   9   3     6891.77     7038.79    372.74 o
  -3   9   3      172.21      162.93    194.63 o
  -2   9   3     6545.58     6408.35    698.43 o
  -1   9   3     3900.45     3876.41    382.27 o
   0   9   3     4293.15     4129.00    421.37 o
   1   9   3     7422.63     6938.15    531.24 o
   2   9   3      499.61      959.50    237.54 o
   3   9   3     3981.24     4559.32    468.10 o
   4   9   3      839.67      883.43    257.67 o
   5   9   3     1157.23     1683.57    339.68 o
   6   9   3     2399.51     2520.59    410.88 o
   7   9   3       96.11      410.25    270.18 o
 -13  10   3       11.45      -54.67    227.16 o
 -12  10   3       17.87      -89.42    210.42 o
 -11  10   3        0.03     -152.78    197.92 o
 -10  10   3       36.56      403.68    223.98 o
  -9  10   3      211.94      138.58    189.23 o
  -8  10   3       31.19     -162.11    157.66 o
  -7  10   3     1045.94      901.44    260.64 o
  -6  10   3      325.29      217.63    185.84 o
  -5  10   3      742.34      879.11    159.86 o
  -4  10   3     1162.43     1369.06    222.82 o
  -3  10   3       93.77       83.34    104.06 o
  -2  10   3     3622.00     3528.86    257.81 o
  -1  10   3      117.33      138.48    103.54 o
   0  10   3     6600.28     6406.56    330.95 o
   1  10   3      862.73      527.43    222.92 o
   2  10   3     1798.11     1880.43    334.81 o
   3  10   3     1647.96     1881.49    353.24 o
   4  10   3       49.16      -32.42    180.75 o
   5  10   3     2114.60     2136.62    399.86 o
   6  10   3     1216.84     1301.94    347.10 o
 -12  11   3     2042.81     2318.86    426.14 o
 -11  11   3       13.31      -12.50    200.46 o
 -10  11   3     2045.46     2267.58    400.07 o
  -9  11   3      834.72      737.85    269.75 o
  -8  11   3      482.15      708.61    254.07 o
  -7  11   3     3139.42     3049.08    412.15 o
  -6  11   3        2.33     -103.62    157.66 o
  -5  11   3     4500.56     4256.23    483.67 o
  -4  11   3      106.24      240.90    115.44 o
  -3  11   3      670.48      515.23    182.45 o
  -2  11   3      646.47     1112.75    169.27 o
  -1  11   3      122.72      291.95    119.99 o
   0  11   3      435.00      373.80    208.51 o
   1  11   3      376.15       61.66    173.13 o
   2  11   3       24.97      -61.03    181.39 o
   3  11   3      114.76      266.15    240.93 o
   4  11   3       50.60      119.51    232.25 o
   5  11   3       22.58       -4.24    254.07 o
 -11  12   3       10.32      232.46    217.84 o
 -10  12   3     5081.19     4818.05    536.33 o
  -9  12   3     1366.85     1291.55    320.19 o
  -8  12   3     3658.41     3516.54    453.47 o
  -7  12   3     8243.52     9721.08    699.49 o
  -6  12   3      259.62      484.20    211.06 o
  -5  12   3    10334.04    10771.24    506.68 o
  -4  12   3     1062.92     1001.54    177.89 o
  -3  12   3     5824.10     6354.87    360.13 o
  -2  12   3     6843.04     7181.57    591.85 o
  -1  12   3     1519.16     1705.71    196.27 o
   0  12   3    10215.09     9916.67    704.37 o
   1  12   3      466.80      417.03    234.58 o
   2  12   3     4157.31     4669.08    532.94 o
   3  12   3     2331.39     2173.50    425.08 o
 -10  13   3      818.01      554.98    258.10 o
  -9  13   3       65.75      301.54    226.74 o
  -8  13   3     1186.56     1624.88    344.34 o
  -7  13   3      991.21      810.32    272.72 o
  -6  13   3      922.87      944.67    249.41 o
  -5  13   3     3682.41     4036.91    319.14 o
  -4  13   3        9.64     -105.17    108.32 o
  -3  13   3     4017.89     3901.86    294.41 o
  -2  13   3     2413.95     2733.07    484.84 o
  -1  13   3     1129.63     1147.46    280.98 o
   0  13   3     5248.45     6024.21    559.43 o
   1  13   3       22.66       12.29    217.41 o
   2  13   3     3795.80     3860.67    504.54 o
  -8  14   3      895.75     1004.21    272.72 o
  -7  14   3       56.24     -230.76    180.54 o
  -6  14   3      200.80      107.01    192.41 o
  -5  14   3      192.35      -22.65    132.86 o
  -4  14   3        1.61      201.94    131.82 o
  -3  14   3       37.84      -13.77    145.90 o
  -2  14   3        0.53      131.59    210.00 o
  -1  14   3       61.38      344.98    203.43 o
   0  14   3       38.75       63.99    199.83 o
   0 -17   4     3121.92     3530.95    399.23 o
   1 -17   4       15.39       64.42    170.16 o
   2 -17   4     2749.09     2414.64    369.98 o
   3 -17   4      634.87      590.71    267.32 o
   4 -17   4      776.47      893.44    195.37 o
   5 -17   4     1240.82     1307.83    228.17 o
  -3 -16   4     5327.17     4978.67    505.60 o
  -2 -16   4     1097.24      947.63    283.53 o
  -1 -16   4     4877.39     5226.39    521.28 o
   0 -16   4     6283.82     6593.18    387.98 o
   1 -16   4      910.98      937.95    191.25 o
   2 -16   4    10002.50    10136.34    990.23 o
   3 -16   4      680.55      599.01    199.61 o
   4 -16   4     6057.53     6481.40    420.31 o
   5 -16   4     4674.61     5142.29    383.53 o
   6 -16   4     1173.19     1638.84    246.18 o
   7 -16   4     5746.83     6615.67    446.03 o
  -5 -15   4       62.91      222.29    214.45 o
  -4 -15   4      133.99       78.62    191.77 o
  -3 -15   4      740.98      876.22    260.01 o
  -2 -15   4        0.53     -200.46    150.45 o
  -1 -15   4     1853.97     2174.37    229.06 o
   0 -15   4      733.56      759.52    139.06 o
   1 -15   4     1081.77     1179.96    192.43 o
   2 -15   4     3522.42     3783.54    381.74 o
   3 -15   4       30.03       27.20    119.69 o
   4 -15   4     4221.03     3999.64    330.28 o
   5 -15   4     1466.93     1217.40    203.11 o
   6 -15   4     1632.58     1285.26    224.36 o
   7 -15   4     2994.15     3152.12    472.65 o
   8 -15   4        1.05      -89.97    135.80 o
   9 -15   4     2788.45     2947.54    321.61 o
  -6 -14   4     2610.15     2391.54    381.21 o
  -5 -14   4      480.74      940.43    254.28 o
  -4 -14   4     1038.69     1065.45    273.14 o
  -3 -14   4     1536.95     2228.38    339.68 o
  -2 -14   4       92.21       72.67     92.95 o
  -1 -14   4     1298.60     1490.84    156.81 o
   0 -14   4       43.59       19.10     87.87 o
   1 -14   4      251.57      333.39    125.15 o
   2 -14   4       92.27      255.38    114.82 o
   3 -14   4        1.30       65.33    127.14 o
   4 -14   4       78.76      -12.80    114.40 o
   5 -14   4        3.88      -34.81    104.92 o
   6 -14   4        0.34      -49.10    139.01 o
   7 -14   4       43.65      160.29    138.75 o
   8 -14   4       13.10      103.16    133.00 o
   9 -14   4       75.85       32.30    217.20 o
  10 -14   4       83.79      125.82    160.51 o
  -7 -13   4      853.53      996.58    285.65 o
  -6 -13   4     5517.88     6851.69    560.27 o
  -5 -13   4       80.88     -232.88    159.78 o
  -4 -13   4     6215.46     7391.41    560.70 o
  -3 -13   4     3656.00     4597.25    444.15 o
  -2 -13   4     2846.99     3077.08    197.59 o
  -1 -13   4     7187.04     7167.12    295.87 o
   0 -13   4       38.98      -27.19    100.53 o
   1 -13   4     5254.31     4986.35    303.84 o
   2 -13   4     3074.85     2932.32    280.67 o
   3 -13   4     1213.85     1459.16    199.13 o
   4 -13   4     4645.11     3997.09    300.73 o
   5 -13   4        0.32      -64.34     95.96 o
   6 -13   4     3481.45     3490.26    301.01 o
   7 -13   4      868.93      588.26    165.42 o
   8 -13   4      930.54      904.56    196.69 o
   9 -13   4     1246.38     1346.11    225.65 o
  10 -13   4        3.36      169.71    146.49 o
  -8 -12   4       29.98     -101.60    148.97 o
  -7 -12   4      358.85      144.53    218.68 o
  -6 -12   4      927.23     1139.31    187.58 o
  -5 -12   4       61.35       79.66    104.35 o
  -4 -12   4     1958.20     1828.73    293.06 o
  -3 -12   4      451.59      434.80     97.42 o
  -2 -12   4     1958.26     1939.56    157.37 o
  -1 -12   4     3745.18     3393.37    204.87 o
   0 -12   4      438.03      554.17    104.75 o
   1 -12   4     6363.34     6608.85    471.91 o
   2 -12   4     1347.69     1120.97    233.94 o
   3 -12   4     4418.43     4720.15    428.47 o
   4 -12   4     4229.04     4313.09    418.30 o
   5 -12   4      666.14      656.69    221.23 o
   6 -12   4     4357.41     4947.74    482.08 o
   7 -12   4      244.45      424.23    215.08 o
   8 -12   4     1950.65     1901.95    513.65 o
   9 -12   4     1764.35     2190.01    259.62 o
  10 -12   4      173.55      279.66    205.02 o
  11 -12   4     1952.27     2105.91    252.44 o
  -9 -11   4     1019.27     1051.04    290.31 o
  -8 -11   4      179.27      283.14    140.52 o
  -7 -11   4     1075.57     1350.15    205.19 o
  -6 -11   4     1109.42     1201.51    187.52 o
  -5 -11   4      302.76      332.01    121.40 o
  -4 -11   4      625.13      673.81     94.78 o
  -3 -11   4      329.68      384.00     82.83 o
  -2 -11   4       19.73       21.89     67.68 o
  -1 -11   4       25.18       54.74     70.74 o
   0 -11   4       77.76       97.76    114.00 o
   1 -11   4      753.81      672.79    175.88 o
   2 -11   4        0.40      -41.32    118.03 o
   3 -11   4     1650.00     1300.66    241.78 o
   4 -11   4       27.42       -3.18    119.30 o
   5 -11   4     2361.88     2124.97    315.10 o
   6 -11   4      130.37      129.47    165.07 o
   7 -11   4       10.49      115.28    162.32 o
   8 -11   4      950.17      850.16    250.47 o
   9 -11   4      488.26      517.26    217.84 o
  10 -11   4      709.68      693.10    181.08 o
  11 -11   4     1398.03     1362.86    206.18 o
 -10 -10   4      680.01     1004.42    281.20 o
  -9 -10   4     3009.06     2929.78    412.79 o
  -8 -10   4        0.83      225.52    124.00 o
  -7 -10   4     5276.71     5252.96    333.75 o
  -6 -10   4     1721.38     1936.36    245.07 o
  -5 -10   4     2277.10     2277.46    266.57 o
  -4 -10   4     4872.56     5198.56    194.11 o
  -3 -10   4       84.89       97.63     49.23 o
  -2 -10   4     6980.05     6722.47    262.25 o
  -1 -10   4     2375.61     2414.10    182.14 o
   0 -10   4     2463.00     2478.45    209.78 o
   1 -10   4     4516.64     3658.73    325.48 o
   2 -10   4       16.07      -32.42    103.83 o
   3 -10   4     4825.18     4709.35    378.67 o
   4 -10   4     2408.72     2453.63    305.78 o
   5 -10   4     1546.68     1001.46    223.98 o
   6 -10   4     3179.59     2721.90    342.44 o
   7 -10   4       88.32       82.01    149.18 o
   8 -10   4      167.65      494.16    191.56 o
   9 -10   4      150.33     -152.57    156.38 o
  10 -10   4       11.27     -102.64     96.37 o
  11 -10   4       11.68      -49.42    112.37 o
  12 -10   4       38.16     -220.80    167.83 o
 -11  -9   4       85.90      262.76    206.61 o
 -10  -9   4      882.31      707.12    228.43 o
  -9  -9   4     1835.22     1812.35    263.61 o
  -8  -9   4      168.66      203.06    110.41 o
  -7  -9   4     2685.04     2916.57    240.40 o
  -6  -9   4      394.12      461.03    146.21 o
  -5  -9   4     1588.52     1666.08    108.43 o
  -4  -9   4    13902.95    13805.94    371.49 o
  -3  -9   4      155.71        4.79     37.73 o
  -2  -9   4    30724.87    30378.18    817.96 o
  -1  -9   4     2228.05     1887.49    188.38 o
   0  -9   4    15554.29    13598.58    957.49 o
   1  -9   4    15039.69    14101.13    734.25 o
   2  -9   4     6902.53     6323.63    426.77 o
   3  -9   4    33789.47    31711.16   1479.30 o
   4  -9   4      364.50      313.41    139.43 o
   5  -9   4    20605.32    18579.29    973.91 o
   6  -9   4     7411.38     6504.59    479.54 o
   7  -9   4     3439.07     3472.04    362.36 o
   8  -9   4     7717.42     7677.90    551.16 o
   9  -9   4      125.70      115.92    100.79 o
  10  -9   4     4211.90     4798.18    307.77 o
  11  -9   4     1575.12     1955.66    307.68 o
  12  -9   4      525.77      589.09    200.46 o
 -11  -8   4       71.14       17.38    173.97 o
 -10  -8   4       76.07      198.34    178.00 o
  -9  -8   4       97.34      260.04    124.07 o
  -8  -8   4        1.00       58.74     89.15 o
  -7  -8   4        1.53      -66.13     76.89 o
  -6  -8   4        4.87       54.09     86.55 o
  -5  -8   4      228.66      284.61     60.12 o
  -4  -8   4      793.84      765.38     93.00 o
  -3  -8   4      475.01      565.73    101.48 o
  -2  -8   4     5642.27     5333.09    202.49 o
  -1  -8   4      176.18      171.46     51.90 o
   0  -8   4    21592.31    21276.91    767.94 o
   1  -8   4     6471.75     6131.64    383.97 o
   2  -8   4     7550.34     7321.06    449.66 o
   3  -8   4    17602.36    16753.52    847.19 o
   4  -8   4       88.70      116.55    109.55 o
   5  -8   4    21237.97    21089.28   1048.92 o
   6  -8   4     5349.69     4494.26    379.94 o
   7  -8   4     8930.12     8517.89    554.76 o
   8  -8   4    10870.64    10194.89    626.39 o
   9  -8   4      117.33      102.42    151.09 o
  10  -8   4     7077.11     7545.57    382.49 o
  11  -8   4     1247.68     1575.50    262.76 o
  12  -8   4     2331.24     2121.79    323.36 o
 -12  -7   4     2766.47     2866.84    419.99 o
 -11  -7   4       24.64       -5.93    163.59 o
 -10  -7   4     7106.91     6640.21    531.45 o
  -9  -7   4     1573.06      841.01    732.87 o
  -8  -7   4     3743.94     3413.98    346.67 o
  -6  -7   4      166.34      195.45     58.64 o
  -5  -7   4    16750.19    16151.28    393.55 o
  -4  -7   4     3652.71     3451.63    151.30 o
  -3  -7   4     9262.32     9186.23    365.90 o
  -2  -7   4    20489.24    20353.95    551.48 o
  -1  -7   4       28.98       35.68     29.73 o
   0  -7   4    25500.12    27302.30   1221.41 o
   1  -7   4      298.02      272.51     91.97 o
   2  -7   4     9125.31     8924.74    495.22 o
   3  -7   4      569.99      463.22    121.21 o
   4  -7   4      491.20      527.64    138.80 o
   5  -7   4       66.54      119.06     44.72 o
   6  -7   4      222.95      246.44    118.03 o
   7  -7   4     1001.57      761.58    172.07 o
   8  -7   4      947.51     1027.27    140.47 o
   9  -7   4      162.70      215.32    176.94 o
  10  -7   4     1131.25     1421.87    244.11 o
  11  -7   4       71.63       77.56    154.69 o
  12  -7   4      674.70      759.89    237.54 o
 -12  -6   4     2740.97     2722.33    391.60 o
 -11  -6   4     1356.01     1351.31    281.20 o
 -10  -6   4     9517.85     9877.46    670.46 o
  -9  -6   4      220.21       33.49     84.75 o
  -8  -6   4    17911.49    17839.67    656.02 o
  -7  -6   4    13815.77    13914.30    526.51 o
  -6  -6   4     9506.98     9424.87    464.66 o
  -5  -6   4    48201.72    47302.58   1190.82 o
  -4  -6   4      847.28      946.99    104.68 o
  -3  -6   4    47242.53    48419.35   1496.37 o
  -2  -6   4    48726.57    51447.17   1279.12 o
  -1  -6   4    23486.50    23957.89    748.87 o
   0  -6   4   119939.11   123408.83   5086.11 o
   1  -6   4       44.70      235.85     81.79 o
   2  -6   4    50770.32    52020.43   2218.21 o
   3  -6   4    22143.06    20547.66    958.23 o
   4  -6   4    12151.44    12247.82    418.24 o
   5  -6   4    28840.94    29995.89    954.38 o
   6  -6   4        1.26      -44.52     39.73 o
   7  -6   4    12865.37    12992.63    488.55 o
   8  -6   4     1523.31     1766.78    163.50 o
   9  -6   4      746.84      679.32    179.16 o
  10  -6   4     1740.85     1660.26    257.46 o
  11  -6   4        3.82      -23.31    144.94 o
  12  -6   4      552.30     1021.59    264.46 o
 -13  -5   4       64.15      -29.88    150.66 o
 -12  -5   4       60.76      -34.33    148.54 o
 -11  -5   4      157.62      178.85    157.44 o
 -10  -5   4     1894.57     1517.65    258.10 o
  -9  -5   4        3.47      -70.85     76.26 o
  -8  -5   4     7728.86     7554.68    335.76 o
  -7  -5   4     2319.29     2201.01    120.73 o
  -6  -5   4     4992.52     4972.30    179.53 o
  -5  -5   4    16025.42    15422.32    424.13 o
  -4  -5   4      661.84      744.61     65.58 o
  -3  -5   4    39209.13    42242.31   1054.02 o
  -2  -5   4     5830.52     5669.42    219.16 o
  -1  -5   4    35338.60    36773.33   1132.99 o
   0  -5   4    50099.86    52303.66   1587.93 o
   1  -5   4     1660.68     1750.11    153.42 o
   2  -5   4    55916.58    61652.29   2587.55 o
   3  -5   4     9635.10     9323.33    478.90 o
   4  -5   4    27359.18    28436.51    891.39 o
   5  -5   4    23872.83    23302.96    613.34 o
   6  -5   4     3066.09     3085.35    137.52 o
   7  -5   4    25962.92    26193.82    701.00 o
   8  -5   4      965.87      942.27    118.55 o
   9  -5   4     8082.91     6952.77    470.21 o
  10  -5   4     4657.18     5293.14    425.93 o
  11  -5   4      502.78      714.96    207.24 o
  12  -5   4     3173.66     3123.04    383.55 o
 -13  -4   4     2719.03     2118.40    342.65 o
 -12  -4   4      497.98      427.83    190.71 o
 -11  -4   4     2586.71     2880.41    354.09 o
 -10  -4   4     2566.82     2995.63    359.60 o
  -9  -4   4      329.65      266.40     89.87 o
  -8  -4   4     4593.64     4610.87    218.08 o
  -7  -4   4       66.93       96.84     48.47 o
  -6  -4   4     1116.94     1156.13     78.78 o
  -5  -4   4      890.11     1025.93     78.04 o
  -4  -4   4      166.46      171.07     61.67 o
  -3  -4   4       15.42       87.77     31.60 o
  -2  -4   4       35.81       17.23     23.84 o
  -1  -4   4      454.83      618.29     53.06 o
   0  -4   4      123.65      136.42     37.19 o
   1  -4   4     1483.11     1633.78    138.80 o
   2  -4   4     5186.73     5600.40    306.62 o
   3  -4   4     1214.57     1286.59     77.86 o
   4  -4   4     6069.27     5917.55    189.20 o
   5  -4   4      603.17      498.63     56.60 o
   6  -4   4     1173.77     1293.18     88.52 o
   7  -4   4     4916.10     4735.13    185.92 o
   8  -4   4      176.87      208.27     72.21 o
   9  -4   4     3636.51     3748.79    343.92 o
  10  -4   4     1191.73     1347.07    245.17 o
  11  -4   4      686.15      824.52    217.63 o
  12  -4   4     2177.19     2447.91    351.55 o
 -13  -3   4     4050.18     4298.68    451.35 o
 -12  -3   4        2.03      -44.50    134.56 o
 -11  -3   4     7337.99     6758.45    504.97 o
 -10  -3   4     5755.97     5297.83    265.54 o
  -9  -3   4     5615.18     5589.02    265.55 o
  -8  -3   4    20969.09    20090.86    548.42 o
  -7  -3   4       13.60       84.89     54.37 o
  -6  -3   4    19249.67    18256.00    484.90 o
  -5  -3   4    12111.53    12070.14    377.62 o
  -4  -3   4     9659.74     9647.93    268.30 o
  -3  -3   4    21092.03    20766.80    526.26 o
  -2  -3   4       76.96       75.26     33.06 o
  -1  -3   4    12558.20    13435.75    605.62 o
   0  -3   4     1184.33     1264.43    109.34 o
   1  -3   4     3481.36     3652.79    209.36 o
   2  -3   4     9239.82     9717.67    327.84 o
   3  -3   4      480.66      503.64     53.06 o
   4  -3   4     5991.68     5690.03    183.45 o
   5  -3   4      764.61      746.40     66.31 o
   6  -3   4     1957.33     2067.27    113.86 o
   7  -3   4     1087.72     1131.44     89.23 o
   8  -3   4       86.04       52.92     79.52 o
   9  -3   4       13.76      143.87     93.46 o
  10  -3   4       12.77     -149.18    127.14 o
  11  -3   4       43.22      -23.95    146.85 o
  12  -3   4      107.20       31.36    164.44 o
 -14  -2   4      462.42      500.09    208.94 o
 -13  -2   4      466.39      560.27    197.49 o
 -12  -2   4      233.39      359.18    157.66 o
 -11  -2   4     2520.12     2967.29    330.15 o
 -10  -2   4      427.27      520.15     96.23 o
  -9  -2   4     4772.76     4576.26    186.35 o
  -8  -2   4     6691.22     6619.54    224.80 o
  -7  -2   4     1637.93     1587.59     90.85 o
  -6  -2   4    10500.07     9987.76    285.20 o
  -5  -2   4     2323.08     2330.43     92.92 o
  -4  -2   4    10668.96    10672.44    285.63 o
  -3  -2   4    26354.18    29668.41   1261.25 o
  -2  -2   4    10012.47    11355.49    520.44 o
  -1  -2   4    36762.39    41205.63   1206.78 o
   0  -2   4     4947.53     5159.52    186.05 o
   1  -2   4    28256.45    29714.02    888.24 o
   2  -2   4     7094.74     7011.99    246.14 o
   3  -2   4     2141.41     2076.82     90.28 o
   4  -2   4    16416.30    15865.79    424.88 o
   5  -2   4      181.98      179.71     44.20 o
   6  -2   4     7320.30     7139.21    231.61 o
   7  -2   4     2759.73     2781.02    455.17 o
   8  -2   4      172.07      159.52     93.64 o
   9  -2   4     2218.43     2298.81    201.10 o
  10  -2   4      250.66      325.06    162.95 o
  11  -2   4      816.79      763.70    232.03 o
  12  -2   4      472.50      426.77    205.12 o
 -14  -1   4      212.65      275.05    178.63 o
 -13  -1   4       84.62       97.26    148.33 o
 -12  -1   4       99.75      -26.06    125.66 o
 -11  -1   4       16.00       76.92    123.33 o
 -10  -1   4        1.25       36.21     59.13 o
  -9  -1   4       16.80       -7.40     52.28 o
  -8  -1   4       36.87       64.98     47.07 o
  -7  -1   4       97.96      154.51     43.20 o
  -6  -1   4      356.42      404.98     54.05 o
  -5  -1   4     1074.87     1135.35     70.16 o
  -4  -1   4     2205.92     2345.47     95.24 o
  -3  -1   4     5771.32     6282.94    323.36 o
  -2  -1   4     3590.51     3543.37    129.10 o
  -1  -1   4     7339.99     7238.66    239.18 o
   0  -1   4      202.96      242.34     41.80 o
   1  -1   4    24979.98    26961.98   1149.15 o
   2  -1   4     4671.14     4939.93    185.60 o
   3  -1   4    10185.42    10673.64    300.70 o
   4  -1   4    13487.09    13726.66    377.46 o
   5  -1   4      808.72      887.00     67.30 o
   6  -1   4     6506.05     5663.16    371.57 o
   7  -1   4     1087.87      824.80    208.09 o
   8  -1   4     2444.33     2422.83    192.60 o
   9  -1   4     4125.11     4670.16    370.41 o
  10  -1   4       45.16      111.79    109.79 o
  11  -1   4     2550.20     2806.03    357.27 o
  12  -1   4      268.50     -139.22    182.45 o
 -14   0   4     1681.37     2155.48    333.32 o
 -13   0   4      334.83      548.62    186.48 o
 -12   0   4     1185.11     1402.17    248.14 o
 -11   0   4     2713.23     2840.99    308.11 o
 -10   0   4      295.25      275.75     72.67 o
  -9   0   4     6792.37     6637.64    236.61 o
  -8   0   4     1995.67     2025.80    112.39 o
  -7   0   4     8201.37     8225.63    300.38 o
  -6   0   4     3092.68     2849.29    132.53 o
  -5   0   4     2115.43     2046.43     98.69 o
  -4   0   4     4441.51     4293.80    258.52 o
  -3   0   4    10412.08    11017.09    351.08 o
  -2   0   4    30135.47    32395.87    962.69 o
  -1   0   4    69941.27    77976.27   2260.25 o
   0   0   4    12343.15    13859.47    436.25 o
   1   0   4     1822.56     1778.59    133.71 o
   2   0   4       45.24       69.31     36.52 o
   3   0   4      683.39      820.34    164.97 o
   4   0   4       38.22       58.69     33.10 o
   5   0   4       13.79        8.17     33.90 o
   6   0   4     1807.04     1756.53    154.55 o
   7   0   4       47.12       -5.14     76.79 o
   8   0   4     2068.95     2036.11    204.28 o
   9   0   4      276.21      324.64    140.49 o
  10   0   4      457.31      377.45    138.67 o
  11   0   4      576.07      561.76    204.49 o
 -14   1   4     1655.11     1565.33    285.43 o
 -13   1   4      221.93      209.57    143.67 o
 -12   1   4     2412.60     2829.97    322.94 o
 -11   1   4     4759.45     4183.72    263.15 o
 -10   1   4     1790.63     1657.80    183.23 o
  -9   1   4    13704.14    13342.36    398.74 o
  -8   1   4      454.91      332.11     74.29 o
  -7   1   4    22789.89    22368.63    708.58 o
  -6   1   4    15538.82    15792.54    763.06 o
  -5   1   4     7217.30     7267.23    400.71 o
  -4   1   4    55494.39    55593.97   2336.87 o
  -3   1   4     4288.85     4513.63    179.52 o
  -2   1   4    53121.76    55059.90   1621.39 o
  -1   1   4    31529.72    33474.71   1002.18 o
   0   1   4    35170.01    36607.41   1544.78 o
   1   1   4    59784.52    65874.67   1928.37 o
   2   1   4       96.33      221.66     46.57 o
   3   1   4    34848.31    36250.21   1088.04 o
   4   1   4     4900.03     4784.94    163.36 o
   5   1   4     4515.69     4368.55    236.60 o
   6   1   4     3699.70     3290.58    293.06 o
   7   1   4      119.77      181.93    110.83 o
   8   1   4     2834.30     2989.15    233.31 o
   9   1   4      925.83      798.94    222.82 o
  10   1   4      263.93      213.23    132.27 o
  11   1   4      534.62      435.55    161.72 o
 -14   2   4      128.27      211.48    147.48 o
 -13   2   4        0.16      146.21    143.25 o
 -12   2   4      463.38      483.56    169.31 o
 -11   2   4      968.82      907.13    109.24 o
 -10   2   4      397.79      420.34     75.97 o
  -9   2   4     1860.68     2136.23    246.23 o
  -8   2   4      123.35      141.02     61.94 o
  -7   2   4     3522.72     3151.01    279.50 o
  -6   2   4     6051.44     6389.32    394.35 o
  -5   2   4     9836.59     9424.20    504.33 o
  -4   2   4    26235.74    27992.36    858.91 o
  -3   2   4      949.03      873.22     86.28 o
  -2   2   4    36759.60    37884.50   1146.48 o
  -1   2   4     8562.39     8461.66    299.98 o
   0   2   4    32309.15    34515.92   1483.11 o
   1   2   4    39769.61    40022.89   1198.97 o
   2   2   4     2757.32     3016.08    142.25 o
   3   2   4    39446.38    40163.33   1207.80 o
   4   2   4     4318.03     4529.44    325.06 o
   5   2   4    18323.69    18647.26    682.58 o
   6   2   4    13136.59    12254.22    546.82 o
   7   2   4     2183.09     2241.51    207.14 o
   8   2   4    12400.49    12241.64   1129.45 o
   9   2   4      398.20      355.42    220.17 o
  10   2   4     4133.14     4371.52    324.86 o
  11   2   4     1666.54     1865.04    243.34 o
 -14   3   4      919.32     1056.13    242.21 o
 -13   3   4      136.10       16.95    135.62 o
 -12   3   4     3916.02     3774.31    280.09 o
 -11   3   4      194.31      227.08     73.20 o
 -10   3   4     2792.88     2592.55    179.84 o
  -9   3   4     2134.53     2246.60    286.49 o
  -8   3   4      711.27      892.75    203.00 o
  -7   3   4     5580.89     6025.05    413.64 o
  -6   3   4       87.77      133.50    108.07 o
  -5   3   4     4466.57     4493.20    317.64 o
  -4   3   4       94.01      100.52     57.67 o
  -3   3   4      756.78      750.48    100.23 o
  -2   3   4     3907.63     3650.57    185.23 o
  -1   3   4       22.09        7.64     68.66 o
   0   3   4      307.31      217.15    104.36 o
   1   3   4     1313.15     1294.78    118.98 o
   2   3   4      143.61      106.18     90.69 o
   3   3   4     9426.75     8529.66    356.63 o
   4   3   4      117.28      149.18    115.28 o
   5   3   4     8796.78     8070.56    500.94 o
   6   3   4     1866.31     1792.66    317.75 o
   7   3   4     1413.28     1545.58    189.55 o
   8   3   4     2829.84     2983.49    257.26 o
   9   3   4       53.30       37.21    111.63 o
  10   3   4     2222.96     2431.22    272.46 o
 -14   4   4     1829.84     2050.80    305.99 o
 -13   4   4     2028.86     2058.43    292.22 o
 -12   4   4     9566.27     9429.22    969.14 o
 -11   4   4        0.00      -24.25     86.30 o
 -10   4   4    15921.98    15521.30    889.57 o
  -9   4   4     7650.49     6976.71    515.77 o
  -8   4   4    13260.75    12896.67    732.76 o
  -7   4   4    39234.92    40511.95   1833.60 o
  -6   4   4      637.85      635.50    158.72 o
  -5   4   4    45897.20    46236.30   2027.07 o
  -4   4   4    14815.82    14568.17    508.25 o
  -3   4   4    18404.70    17917.23    608.60 o
  -2   4   4    40604.46    41977.96   1294.46 o
  -1   4   4     2142.39     1970.14    140.72 o
   0   4   4    35133.85    35233.63   1090.41 o
   1   4   4     2543.53     2393.32    146.29 o
   2   4   4    10921.26    10369.58    377.77 o
   3   4   4     7988.10     6858.26    440.97 o
   4   4   4      351.44      226.10    132.44 o
   5   4   4     4129.41     4238.71    367.02 o
   6   4   4      356.28      154.90    141.55 o
   7   4   4      641.80      522.13    195.38 o
   8   4   4      329.19      292.85    176.30 o
   9   4   4        2.01     -174.82    148.12 o
  10   4   4       54.20      -28.18    164.44 o
 -14   5   4      232.49      467.88    198.55 o
 -13   5   4     1279.60     1179.55    196.30 o
 -12   5   4     2020.74     2124.65    222.84 o
 -11   5   4      617.13      624.49    200.35 o
 -10   5   4     9489.46     9218.44    642.92 o
  -9   5   4     1034.34     1219.51    259.37 o
  -8   5   4    13510.75    13822.47    787.43 o
  -7   5   4    15503.25    14546.33    800.36 o
  -6   5   4     5647.25     5589.17    412.36 o
  -5   5   4    33365.51    33252.53   1059.88 o
  -4   5   4     2593.58     2310.83    166.88 o
  -3   5   4    41887.64    43404.07   1351.52 o
  -2   5   4    33232.64    33109.48   1057.94 o
  -1   5   4     7745.94     7469.27    315.94 o
   0   5   4    36732.12    34822.11   1095.65 o
   1   5   4     2601.11     2464.74    162.87 o
   2   5   4    22716.48    19978.06   2354.57 o
   3   5   4    13496.45    11431.99    655.84 o
   4   5   4     4158.23     3543.03    342.65 o
   5   5   4    13411.75    12796.22    742.09 o
   6   5   4       37.83      157.87    147.70 o
   7   5   4     3335.56     3174.95    376.98 o
   8   5   4     1608.17     1820.89    306.41 o
   9   5   4      321.99      485.26    231.40 o
 -14   6   4       22.30      -10.68    165.50 o
 -13   6   4      531.83      672.19    152.77 o
 -12   6   4       56.87      113.58    231.19 o
 -11   6   4       29.16      334.38    222.07 o
 -10   6   4        2.28     -152.78    145.37 o
  -9   6   4       18.26      -13.35    151.93 o
  -8   6   4       19.56      -79.25    144.09 o
  -7   6   4       14.12      -62.72    133.50 o
  -6   6   4      499.86      507.09    174.61 o
  -5   6   4     1376.82     1246.94    156.28 o
  -4   6   4      405.03      435.85    105.56 o
  -3   6   4     3722.97     3960.27    235.95 o
  -2   6   4      951.72      740.12    121.80 o
  -1   6   4     2237.37     2095.53    170.82 o
   0   6   4     7222.57     6905.15    311.10 o
   1   6   4      136.84      187.83     82.60 o
   2   6   4     8030.41     6632.58    466.19 o
   3   6   4     1574.47     1644.37    254.07 o
   4   6   4     3932.58     3967.68    385.45 o
   5   6   4     4720.48     4966.60    445.42 o
   6   6   4      244.56      363.84    191.56 o
   7   6   4     3334.74     3381.98    411.52 o
   8   6   4      470.82      528.28    245.38 o
 -14   7   4       49.33       35.64    131.12 o
 -13   7   4     3023.04     3643.05    488.86 o
 -12   7   4      549.91      717.29    292.22 o
 -11   7   4     2507.05     2875.53    423.81 o
 -10   7   4     3652.87     3623.76    436.31 o
  -9   7   4      434.67      241.36    199.40 o
  -8   7   4     4726.92     4867.85    455.17 o
  -7   7   4      425.55      403.04    178.85 o
  -6   7   4     3352.73     3302.52    346.04 o
  -5   7   4     2054.35     2097.27    186.47 o
  -4   7   4      151.05      -32.31     88.10 o
  -3   7   4     5324.88     4896.82    441.18 o
  -2   7   4      826.52      788.82    131.71 o
  -1   7   4      406.42      510.45    162.21 o
   0   7   4      245.38      325.78    104.58 o
   1   7   4      322.22      235.09     97.03 o
   2   7   4       68.38      231.61    162.53 o
   3   7   4       43.04       30.94    138.16 o
   4   7   4      365.93       86.46    149.60 o
   5   7   4      278.67      305.35    185.63 o
   6   7   4      392.61      443.30    203.22 o
   7   7   4      547.59      612.83    246.02 o
   8   7   4       10.28       72.47    200.67 o
 -13   8   4     1583.67     1611.95    382.70 o
 -12   8   4      263.34      172.49    238.18 o
 -11   8   4     3691.55     4015.15    497.13 o
 -10   8   4     3473.62     4337.03    497.34 o
  -9   8   4     2027.27     1308.29    297.09 o
  -8   8   4     7748.20     8278.01    609.22 o
  -7   8   4       72.38      -17.16    142.19 o
  -6   8   4     8175.56     8114.21    575.11 o
  -5   8   4     3981.57     3735.62    255.01 o
  -4   8   4     2542.45     2381.74    211.43 o
  -3   8   4     8508.58     7829.58   1040.34 o
  -2   8   4        1.00      101.44     94.75 o
  -1   8   4     6764.91     6935.53    344.81 o
   0   8   4     2178.44     2611.27    221.76 o
   1   8   4     1751.15     2048.05    314.04 o
   2   8   4     3567.92     3471.83    394.35 o
   3   8   4        0.03      -74.17    136.89 o
   4   8   4     1555.67     1634.84    307.26 o
   5   8   4      495.20      236.70    216.78 o
   6   8   4       80.86       71.84    211.27 o
   7   8   4      303.31      294.76    227.58 o
 -13   9   4      131.91       35.81    228.01 o
 -12   9   4        1.58       72.68    246.02 o
 -11   9   4      672.44      815.19    270.18 o
 -10   9   4      123.76      223.13    221.86 o
  -9   9   4      899.80     1186.87    303.87 o
  -8   9   4      658.06     1093.42    287.13 o
  -7   9   4       45.94     -161.68    161.47 o
  -6   9   4     3260.75     3103.54    383.12 o
  -5   9   4     1474.29     1292.14    175.08 o
  -4   9   4     4106.25     3949.78    279.97 o
  -3   9   4     6679.41     6820.46    402.19 o
  -2   9   4      261.43      336.89    124.18 o
  -1   9   4     8412.08     8278.64    401.56 o
   0   9   4      866.43     1010.20    153.63 o
   1   9   4     2363.46     2666.81    367.02 o
   2   9   4     4234.73     4111.35    452.20 o
   3   9   4      170.40       66.11    189.87 o
   4   9   4     3719.94     4169.84    487.59 o
   5   9   4      247.82      456.23    239.24 o
   6   9   4     1029.87     1137.07    326.97 o
 -12  10   4       37.95      507.51    261.28 o
 -11  10   4      574.53      885.33    293.70 o
 -10  10   4      125.49      117.82    223.98 o
  -9  10   4      530.48      695.89    274.20 o
  -8  10   4      217.89      228.01    208.30 o
  -7  10   4      622.28      592.91    228.64 o
  -6  10   4       17.15       58.10    105.95 o
  -5  10   4      336.38      256.39    118.44 o
  -4  10   4       13.79     -131.71    103.18 o
  -3  10   4      353.83      466.91    135.71 o
  -2  10   4      151.45      217.06    116.58 o
  -1  10   4     1210.80     1146.63    167.04 o
   0  10   4       18.11     -104.04    143.46 o
   1  10   4     1113.39     1737.82    324.00 o
   2  10   4      912.24     1163.14    281.41 o
   3  10   4      231.30       -7.63    199.40 o
   4  10   4      821.10      969.67    301.33 o
   5  10   4        7.18     -116.76    218.47 o
 -12  11   4      748.88     1076.68    341.16 o
 -11  11   4     2631.76     2273.09    413.00 o
 -10  11   4        3.33       19.50    202.58 o
  -9  11   4     5627.48     5576.24    567.48 o
  -8  11   4      747.56      623.63    240.09 o
  -7  11   4     3296.36     3017.51    418.51 o
  -6  11   4     2616.54     2815.55    263.28 o
  -5  11   4       31.57      104.17    115.30 o
  -4  11   4     4446.52     4814.33    328.52 o
  -3  11   4     1432.62     1446.02    196.95 o
  -2  11   4     2428.76     2646.79    235.53 o
  -1  11   4     1817.55     2156.74    212.47 o
   0  11   4       26.86     -112.73    167.40 o
   1  11   4     1574.33     1259.98    306.84 o
   2  11   4      353.47      394.99    244.96 o
   3  11   4      649.84      450.51    270.18 o
   4  11   4      186.90       58.49    235.64 o
 -11  12   4     1026.00      961.62    304.51 o
 -10  12   4       60.01       72.05    234.37 o
  -9  12   4     4024.81     4733.29    549.04 o
  -8  12   4      620.40      411.94    241.99 o
  -7  12   4     4374.13     4481.55    495.85 o
  -6  12   4     4428.88     4368.18    480.60 o
  -5  12   4      563.22      577.49    156.80 o
  -4  12   4     8317.30     8248.03    481.66 o
  -3  12   4      519.26      572.21    156.04 o
  -2  12   4     7410.26     7470.61    393.37 o
  -1  12   4     4521.78     5155.83    503.69 o
   0  12   4     1670.40     2308.69    378.46 o
   1  12   4     6613.33     6321.51    592.06 o
   2  12   4       13.58       33.27    239.24 o
  -9  13   4       19.67       64.84    201.52 o
  -8  13   4       78.13      237.97    209.15 o
  -7  13   4       91.00      343.28    217.84 o
  -6  13   4      242.26      355.36    215.93 o
  -5  13   4       93.60      225.49    132.14 o
  -4  13   4     1019.10     1221.53    190.67 o
  -3  13   4        0.31      -44.87    112.56 o
  -2  13   4     1613.46     2215.24    368.92 o
  -1  13   4      238.18      487.38    242.63 o
   0  13   4      857.42     1238.79    311.29 o
   1  13   4      991.86      753.95    286.49 o
  -7  14   4     2632.54     2889.94    420.84 o
  -6  14   4      158.77      388.42    211.06 o
  -5  14   4     1444.47     1632.93    228.22 o
  -4  14   4      644.44      425.19    169.63 o
  -3  14   4      140.11      392.30    135.86 o
  -2  14   4      956.83     1115.46    290.31 o
   0 -17   5     2777.21     3156.01    297.45 o
   1 -17   5     3288.94     3325.82    297.49 o
   2 -17   5       83.54      296.11    204.06 o
   3 -17   5     4316.23     4555.08    357.58 o
   4 -17   5      823.78      861.41    192.49 o
   5 -17   5     2507.36     2530.63    294.81 o
  -4 -16   5     1354.05     1807.11    347.10 o
  -3 -16   5     1619.22     1851.40    345.19 o
  -2 -16   5     3492.99     3109.26    417.66 o
  -1 -16   5       16.72      -74.88    100.00 o
   0 -16   5     5404.52     6164.96    368.14 o
   1 -16   5     4372.74     4165.74    319.81 o
   2 -16   5     2272.82     2582.12    276.76 o
   3 -16   5     8448.40     8761.62    961.94 o
   4 -16   5      130.37      272.99    148.82 o
   5 -16   5     5478.64     5482.25    391.35 o
   6 -16   5     3357.03     3459.30    326.37 o
   7 -16   5     1146.09     1560.23    244.98 o
  -5 -15   5      266.63      414.27    224.19 o
  -4 -15   5      239.73      210.84    208.09 o
  -3 -15   5      103.79     -102.14    168.25 o
  -2 -15   5       82.28      157.90    101.27 o
  -1 -15   5       12.84       51.02     97.89 o
   0 -15   5       35.69      172.02    117.18 o
   1 -15   5       51.65       11.96    114.43 o
   2 -15   5      308.40      244.69    134.61 o
   3 -15   5      491.29      663.60    165.57 o
   4 -15   5       60.93       26.96    116.38 o
   5 -15   5     1237.86     1126.67    206.39 o
   6 -15   5      380.71      383.76    202.37 o
   7 -15   5     1086.31     1239.23    220.28 o
   8 -15   5     1615.56     2400.69    280.96 o
  -6 -14   5      412.04      589.52    239.66 o
  -5 -14   5     7847.26     9154.24    648.00 o
  -4 -14   5      566.42      650.76    242.63 o
  -3 -14   5     6735.40     6708.57    368.59 o
  -2 -14   5     4547.65     4676.03    284.48 o
  -1 -14   5      820.81      819.21    130.48 o
   0 -14   5     8407.04     7694.55    435.04 o
   1 -14   5      333.40      238.63    163.17 o
   2 -14   5     5770.76     6053.63    356.69 o
   3 -14   5     1757.60     1717.27    303.87 o
   4 -14   5      878.12      928.77    251.95 o
   5 -14   5     2161.09     2825.31    396.90 o
   6 -14   5       63.13      109.13    171.22 o
   7 -14   5      617.03      806.88    177.87 o
   8 -14   5      165.13      131.65    159.35 o
   9 -14   5       30.25       83.89    348.48 o
  -8 -13   5     2326.45     1802.45    374.01 o
  -7 -13   5     1966.33     2302.69    266.28 o
  -6 -13   5     1448.46     1597.47    218.33 o
  -5 -13   5     6292.65     6307.70    375.68 o
  -4 -13   5       42.23       44.07    118.12 o
  -3 -13   5     8072.70     8737.36    532.06 o
  -2 -13   5     4877.20     4626.93    234.11 o
  -1 -13   5     4205.11     4222.34    258.08 o
   0 -13   5    16033.83    15099.40    835.11 o
   1 -13   5      165.74      -31.15    129.68 o
   2 -13   5    16737.23    15110.21    859.90 o
   3 -13   5     2013.76     1497.52    270.18 o
   4 -13   5     6116.54     6562.02    520.22 o
   5 -13   5     5964.91     6283.79    553.92 o
   6 -13   5      577.69      551.59    233.94 o
   7 -13   5     4751.74     5327.26    542.05 o
   8 -13   5      719.85      403.89    236.27 o
   9 -13   5     1179.22     1360.34    580.30 o
  10 -13   5     1673.34     1696.78    483.99 o
  -9 -12   5        0.21       53.82    190.71 o
  -8 -12   5       18.82      -48.53    143.46 o
  -7 -12   5        0.67       45.93    122.61 o
  -6 -12   5       15.78      127.31    173.76 o
  -5 -12   5       67.95       64.69    101.03 o
  -4 -12   5        6.27       24.14     72.49 o
  -3 -12   5      402.53      483.78     98.33 o
  -2 -12   5       93.29       23.31     91.45 o
  -1 -12   5     1880.09     1823.32    282.79 o
   0 -12   5     1824.61     1897.60    258.95 o
   1 -12   5      295.26      239.87    147.91 o
   2 -12   5     4816.23     5348.23    424.23 o
   3 -12   5      368.63      348.16    161.68 o
   4 -12   5     2279.11     2455.33    333.54 o
   5 -12   5     2719.88     2626.55    357.48 o
   6 -12   5      575.79      649.06    224.83 o
   7 -12   5     3086.65     2893.33    399.65 o
   8 -12   5      247.12      104.47    191.56 o
   9 -12   5     1496.97     1534.18    322.09 o
  10 -12   5     1207.11     1430.16    224.03 o
  11 -12   5      436.08      472.49    161.74 o
 -10 -11   5     1074.79      953.99    275.47 o
  -9 -11   5      523.70      332.26    203.64 o
  -8 -11   5     2850.20     2995.68    400.92 o
  -7 -11   5       85.77       36.83    166.98 o
  -6 -11   5     3569.02     3795.93    278.88 o
  -5 -11   5     1828.43     1790.85    218.26 o
  -4 -11   5     1343.56     1290.87    111.42 o
  -3 -11   5     3106.60     3126.93    261.39 o
  -2 -11   5       28.57       61.22     78.54 o
  -1 -11   5     3697.80     3232.79    275.26 o
   0 -11   5      851.56      526.37    152.78 o
   1 -11   5      425.61      371.04    151.09 o
   2 -11   5     1940.62     1636.32    249.41 o
   3 -11   5        0.07       82.64    121.63 o
   4 -11   5      711.14      710.72    202.58 o
   5 -11   5     1098.28     1225.23    254.50 o
   6 -11   5       25.05       16.32    151.93 o
   7 -11   5      322.94      319.13    195.16 o
   8 -11   5        2.67       71.20    177.15 o
   9 -11   5      111.47       -1.06    152.57 o
  10 -11   5       79.00      342.59    131.81 o
  11 -11   5      213.25      200.74    154.80 o
 -10 -10   5      130.55      180.12    181.18 o
  -9 -10   5     1727.72     1651.15    306.62 o
  -8 -10   5     1431.22     1553.22    295.39 o
  -7 -10   5      262.44      318.22    138.58 o
  -6 -10   5     7811.09     8658.56    410.77 o
  -5 -10   5     1232.90     1478.20    178.28 o
  -4 -10   5     8882.84     9002.71    314.99 o
  -3 -10   5     6878.41     6823.65    259.94 o
  -2 -10   5     1996.57     1770.93    128.94 o
  -1 -10   5    13844.62    13273.58    627.66 o
   0 -10   5     2029.93     2098.27    237.54 o
   1 -10   5     8153.46     7399.25    473.60 o
   2 -10   5     8485.02     6410.51    432.92 o
   3 -10   5      559.58      568.54    158.72 o
   4 -10   5     6784.54     6385.29    468.52 o
   5 -10   5     1170.07     1132.20    239.45 o
   6 -10   5     2356.50     2450.03    320.19 o
   7 -10   5     2416.37     2975.34    359.81 o
   8 -10   5       43.23      149.60    154.05 o
   9 -10   5     1608.99     1471.62    189.03 o
  10 -10   5      101.70       78.08    160.62 o
  11 -10   5      266.28      220.17    175.24 o
 -11  -9   5       90.56      146.43    199.40 o
 -10  -9   5        0.92      150.03    155.75 o
  -9  -9   5      212.84       28.18    130.32 o
  -8  -9   5       81.28      165.46     90.54 o
  -7  -9   5       25.13       10.40     78.43 o
  -6  -9   5     3077.84     3147.94    230.27 o
  -5  -9   5       39.61        6.24     59.54 o
  -4  -9   5     9520.24     8550.83    333.17 o
  -3  -9   5     1849.02     1902.13    127.33 o
  -2  -9   5     1964.47     1935.35    122.76 o
  -1  -9   5    12275.91    11283.14    427.11 o
   0  -9   5      162.89      286.28    105.10 o
   1  -9   5    16093.77    14924.58    765.82 o
   2  -9   5     6785.28     5907.02    398.80 o
   3  -9   5     2831.28     2638.41    273.14 o
   4  -9   5    20351.09    16116.96    848.89 o
   5  -9   5     1108.31     1229.46    228.43 o
   6  -9   5    11427.98    11394.27    678.73 o
   7  -9   5     4195.63     4095.25    387.15 o
   8  -9   5     3057.74     3135.88    349.64 o
   9  -9   5     6678.73     6650.32    344.44 o
  10  -9   5       61.19      126.12    128.84 o
  11  -9   5     4147.50     4073.21    402.62 o
  12  -9   5      710.32      524.46    216.57 o
 -12  -8   5      178.79      -67.81    184.57 o
 -11  -8   5     1145.43     1117.37    278.02 o
 -10  -8   5        2.37      100.02    135.83 o
  -9  -8   5     2168.29     2056.74    300.69 o
  -8  -8   5      511.36      569.56    128.56 o
  -7  -8   5     1062.33     1033.48    146.03 o
  -6  -8   5     1081.59     1068.61    100.12 o
  -5  -8   5        0.11        1.85     41.72 o
  -4  -8   5      178.26      143.66     56.02 o
  -3  -8   5      808.65      947.20    132.96 o
  -2  -8   5      152.33      177.35     51.16 o
  -1  -8   5      733.59      756.16     90.81 o
   0  -8   5       10.89      -30.09     71.20 o
   1  -8   5       21.45       40.47     79.68 o
   2  -8   5      747.63      657.75    147.27 o
   3  -8   5     1574.25     1603.90    207.67 o
   4  -8   5     2873.15     2572.30    259.37 o
   5  -8   5      476.03      598.84    153.42 o
   6  -8   5     4573.11     4135.93    357.91 o
   7  -8   5      965.87      925.38    195.16 o
   8  -8   5     2845.85     2699.24    411.73 o
   9  -8   5     2980.31     2768.08    367.97 o
  10  -8   5      412.26      372.10    178.85 o
  11  -8   5     3052.32     2951.82    352.61 o
  12  -8   5       84.90        4.66    167.83 o
 -12  -7   5     2098.84     1796.31    328.45 o
 -11  -7   5     4281.96     4569.49    466.82 o
 -10  -7   5      843.81      660.93    204.49 o
  -9  -7   5    10012.62     9860.72    650.97 o
  -8  -7   5     1030.60      925.72    140.03 o
  -7  -7   5    10324.15    10159.13    529.42 o
  -6  -7   5    12441.39    12986.83    390.22 o
  -5  -7   5     2725.49     2557.52    201.52 o
  -4  -7   5    35880.84    36956.04    952.32 o
  -3  -7   5     4342.13     4115.59    268.06 o
  -2  -7   5    24709.74    24470.51    642.42 o
  -1  -7   5     5856.67     5195.21    218.32 o
   0  -7   5     1176.74     1080.27     87.57 o
   1  -7   5    17264.02    15142.84    735.94 o
   2  -7   5     1820.38     2230.50    213.60 o
   3  -7   5    20191.23    20192.08    956.74 o
   4  -7   5     8065.76     7421.92    440.34 o
   5  -7   5     2981.98     3171.14    276.96 o
   6  -7   5     4832.36     4512.91    334.17 o
   7  -7   5        1.07       22.64     79.22 o
   8  -7   5     1712.58     1590.65    162.61 o
   9  -7   5      121.53      139.81    101.35 o
  10  -7   5      295.51      192.20    159.56 o
  11  -7   5       32.23      340.32    179.91 o
  12  -7   5        1.07      121.63    188.81 o
 -13  -6   5        0.06      -46.83    164.23 o
 -12  -6   5     1758.23     1549.02    305.57 o
 -11  -6   5      867.80     1225.65    260.22 o
 -10  -6   5     1590.99     1415.94    253.65 o
  -9  -6   5     5960.74     5444.86    428.26 o
  -8  -6   5        7.24      -10.78     88.36 o
  -7  -6   5    14767.93    14986.78    436.03 o
  -6  -6   5    10180.26     9984.86    308.99 o
  -5  -6   5    12144.99    11679.18    343.59 o
  -4  -6   5    50335.56    50983.84   1275.70 o
  -3  -6   5     1107.10     1179.15     86.43 o
  -2  -6   5    60302.75    62436.24   1903.96 o
  -1  -6   5    11462.80    11095.80    384.78 o
   0  -6   5    21111.36    20436.81    656.44 o
   1  -6   5    55936.61    57162.91   2422.91 o
   2  -6   5      131.22      132.44     76.50 o
   3  -6   5    63566.74    64733.38   2738.64 o
   4  -6   5     8655.81     8551.37    470.43 o
   5  -6   5    20630.01    20422.55    547.50 o
   6  -6   5    25650.45    26533.93    867.25 o
   7  -6   5      908.71      946.92    127.42 o
   8  -6   5    17301.06    16799.85    673.11 o
   9  -6   5     1378.63     1353.64    238.60 o
  10  -6   5     4798.99     4400.18    397.32 o
  11  -6   5     2750.52     3074.51    370.41 o
  12  -6   5      183.77      230.34    202.58 o
 -13  -5   5        0.28     -191.35    149.18 o
 -12  -5   5      535.98      345.40    183.93 o
 -11  -5   5      478.46      321.46    172.70 o
 -10  -5   5      179.22      245.17    139.22 o
  -9  -5   5      122.33      177.53     84.75 o
  -8  -5   5        6.46       10.86     55.32 o
  -7  -5   5      643.93      576.11     71.89 o
  -6  -5   5      122.92      121.97     47.59 o
  -5  -5   5     2704.12     2595.14    117.46 o
  -4  -5   5     1072.42     1162.35     75.51 o
  -3  -5   5     1119.84     1123.30     68.16 o
  -2  -5   5    30239.44    34120.29   1466.58 o
  -1  -5   5     6357.70     6398.22    235.71 o
   0  -5   5    42903.37    46971.58   1429.89 o
   1  -5   5    20856.81    22906.14   1020.95 o
   2  -5   5     4254.19     4102.03    259.58 o
   3  -5   5    24557.75    25257.85   1126.90 o
   4  -5   5     2335.43     2439.81    106.33 o
   5  -5   5    16453.55    15798.32    436.97 o
   6  -5   5    12546.67    12309.22    364.67 o
   7  -5   5     3705.08     3911.22    350.81 o
   8  -5   5    11849.89    11924.55    453.07 o
   9  -5   5      314.01      261.91    156.17 o
  10  -5   5     5463.21     6180.80    476.78 o
  11  -5   5     1903.13     1864.33    312.56 o
  12  -5   5      976.90     1325.25    293.91 o
 -13  -4   5      631.38      910.34    251.95 o
 -12  -4   5     7295.81     8539.08    624.48 o
 -11  -4   5      460.84      492.25    186.69 o
 -10  -4   5     8376.58     8754.37    587.61 o
  -9  -4   5     7915.18     7877.32    337.35 o
  -8  -4   5     4439.42     4260.09    181.05 o
  -7  -4   5    23207.09    23519.23    624.94 o
  -6  -4   5      187.53      212.45     46.36 o
  -5  -4   5    32040.07    33524.36    848.83 o
  -4  -4   5     6029.67     5965.64    184.27 o
  -3  -4   5    11472.81    11944.23    320.36 o
  -1  -4   5       11.51      -11.46     26.15 o
   0  -4   5    11132.08    10717.75    352.18 o
   1  -4   5     4067.75     4347.41    253.86 o
   2  -4   5      551.13      405.12     62.87 o
   3  -4   5     2429.11     2854.04    146.25 o
   4  -4   5      186.89      174.09     43.44 o
   5  -4   5       24.96       69.53     44.39 o
   6  -4   5      166.57      213.94     55.75 o
   7  -4   5       41.11       -2.55     53.37 o
   8  -4   5      668.22      558.15    173.13 o
   9  -4   5        6.35      -92.81    124.39 o
  10  -4   5      502.56      500.94    193.68 o
  11  -4   5       55.32     -106.59    156.17 o
  12  -4   5      229.41       43.86    190.29 o
 -14  -3   5      654.34      666.22    247.08 o
 -13  -3   5     1489.64     1009.72    251.11 o
 -12  -3   5     4410.89     4541.31    442.24 o
 -11  -3   5      278.98      289.04    154.90 o
 -10  -3   5    12600.39    12590.46    745.48 o
  -9  -3   5     4010.15     3651.97    162.69 o
  -8  -3   5    15694.46    15869.92    447.78 o
  -7  -3   5    32422.82    33900.16    867.46 o
  -6  -3   5     4063.06     4400.88    154.02 o
  -5  -3   5    69088.11    72424.30   1765.98 o
  -4  -3   5     5827.28     5649.59    168.58 o
  -3  -3   5    34517.95    36857.45   1564.27 o
  -2  -3   5    65024.99    71825.78   2974.28 o
  -1  -3   5     6945.48     7331.86    368.71 o
   0  -3   5    63649.71    70318.98   2050.03 o
   1  -3   5     3776.91     4096.33    166.40 o
   2  -3   5    22652.64    23948.53    740.23 o
   3  -3   5    23773.98    23865.22    743.51 o
   4  -3   5      993.01      949.25     71.53 o
   5  -3   5    15335.34    14844.72    509.94 o
   6  -3   5      630.98      615.73     71.46 o
   7  -3   5     3190.72     3142.36    202.68 o
   8  -3   5     1637.46     1669.25    169.87 o
   9  -3   5       13.52       13.14    137.31 o
  10  -3   5      976.57      789.13    223.77 o
  11  -3   5       55.64        1.70    175.03 o
  12  -3   5      262.47      157.02    191.56 o
 -14  -2   5       42.18      175.88    160.41 o
 -13  -2   5       31.58      -88.15    115.06 o
 -12  -2   5       10.44      -61.45    107.22 o
 -11  -2   5      152.36      155.54    125.24 o
 -10  -2   5     1125.64     1070.28    185.31 o
  -9  -2   5       37.60      103.94     55.14 o
  -8  -2   5     2384.36     2237.14    181.12 o
  -7  -2   5     2846.55     2866.33    121.67 o
  -6  -2   5     2935.56     2810.93    109.10 o
  -5  -2   5     8709.85     9640.55    483.56 o
  -4  -2   5       43.87       79.04     62.72 o
  -3  -2   5    21445.38    22956.58   1004.00 o
  -2  -2   5    18376.27    19301.64    620.45 o
  -1  -2   5    10041.81    10562.57    338.47 o
   0  -2   5    41827.79    46321.75   1364.22 o
   1  -2   5      276.88      271.11     49.61 o
   3  -2   5     8983.38     9390.98    328.44 o
   4  -2   5     6977.64     6677.77    216.31 o
   5  -2   5    13121.10    12833.86    370.78 o
   6  -2   5      127.53      106.07     51.78 o
   7  -2   5     8079.39     7898.14    357.86 o
   8  -2   5     3252.40     2959.95    219.12 o
   9  -2   5     2159.13     1991.47    278.65 o
  10  -2   5     2603.82     2575.69    325.91 o
  11  -2   5       10.68       66.96    172.49 o
 -14  -1   5       30.91      -52.76    134.35 o
 -13  -1   5     1583.09     1652.21    285.86 o
 -12  -1   5     1142.16     1030.49    213.18 o
 -11  -1   5     1065.94     1104.87    217.84 o
 -10  -1   5     3670.50     3759.18    233.96 o
  -9  -1   5       89.50      144.22     55.27 o
  -8  -1   5     2034.67     1965.12    108.16 o
  -7  -1   5       24.60       75.73     36.11 o
  -6  -1   5      469.73      473.90     85.93 o
  -5  -1   5       81.25       49.59     76.71 o
  -4  -1   5       17.62       29.24     63.36 o
  -3  -1   5     2245.87     2462.96    183.30 o
  -2  -1   5      632.54      665.59     52.79 o
  -1  -1   5     3429.18     3504.13    141.65 o
   0  -1   5     4268.80     4288.25    167.28 o
   1  -1   5      620.54      594.60     93.66 o
   2  -1   5     3513.55     3820.37    161.70 o
   3  -1   5     1592.38     1595.36     99.82 o
   4  -1   5     3413.19     3440.17    157.29 o
   5  -1   5     2901.96     3006.74    131.77 o
   6  -1   5       13.40       -6.76     73.41 o
   7  -1   5     3583.51     3344.88    226.49 o
   8  -1   5      651.42      475.09    124.96 o
   9  -1   5     2365.31     2323.03    341.27 o
  10  -1   5     1093.44     1258.28    261.28 o
  11  -1   5      277.17      165.28    195.38 o
 -14   0   5      126.88       36.87    144.94 o
 -13   0   5     2314.32     2765.77    337.14 o
 -12   0   5      333.12      117.82    124.60 o
 -11   0   5     4980.12     5237.26    447.65 o
 -10   0   5     4526.63     4093.22    249.55 o
  -9   0   5     1441.80     1452.42    169.83 o
  -8   0   5    12990.30    12665.00    436.45 o
  -7   0   5     1236.72     1364.33     91.43 o
  -6   0   5     5275.86     5117.27    439.59 o
  -5   0   5     8911.67     8357.05    443.94 o
  -4   0   5     1461.71     1571.27    157.02 o
  -3   0   5    15854.56    14878.12    474.95 o
  -2   0   5      100.25      147.72     40.76 o
  -1   0   5     2087.24     1980.72    103.88 o
   0   0   5     5546.17     5907.60    217.71 o
   1   0   5     1410.53     1407.55     92.60 o
   2   0   5     4480.29     4449.87    274.94 o
   3   0   5     1218.45     1424.13     93.54 o
   4   0   5     4444.26     4446.03    186.33 o
   5   0   5     1139.53     1253.60    139.93 o
   6   0   5     1077.96      875.47    133.95 o
   7   0   5     1254.52     1141.22    156.32 o
   8   0   5      413.67      355.76    117.98 o
   9   0   5        2.84      -30.55    104.59 o
  10   0   5       11.78     -210.42    140.28 o
  11   0   5        7.37      -61.88    178.63 o
 -14   1   5      240.86      463.22    189.65 o
 -13   1   5      773.62     1134.96    240.51 o
 -12   1   5      284.92      196.65    129.68 o
 -11   1   5     2780.25     2772.33    536.75 o
 -10   1   5       83.06       -3.31     82.12 o
  -9   1   5     1588.29     1561.24    153.63 o
  -8   1   5     7053.18     7375.51    404.63 o
  -7   1   5        5.59      -37.08     91.97 o
  -6   1   5    13696.63    14464.96    714.75 o
  -5   1   5    12636.54    12803.43    633.38 o
  -4   1   5    12164.10    12390.49    408.85 o
  -3   1   5    40060.08    42053.32   1262.84 o
  -2   1   5      409.58      427.72     62.46 o
  -1   1   5    37074.80    38627.50   1158.91 o
   0   1   5     7821.52     7889.38    404.52 o
   1   1   5    15042.97    15842.55    512.13 o
   2   1   5    20885.44    22074.52    691.04 o
   3   1   5       20.06       48.38     48.62 o
   4   1   5    20074.11    20124.72    638.15 o
   5   1   5     3071.59     2636.50    260.01 o
   6   1   5     8101.66     8146.63    506.87 o
   7   1   5     6100.96     5992.45    326.27 o
   8   1   5      926.79      853.00    157.08 o
   9   1   5     3351.36     3562.50    286.53 o
  10   1   5      452.30      472.68    160.98 o
 -14   2   5      121.71      368.50    177.36 o
 -13   2   5       42.01       17.38    130.74 o
 -12   2   5       97.14      172.70    110.45 o
 -11   2   5      202.32      275.10    109.55 o
 -10   2   5      481.71      425.18     89.24 o
  -9   2   5      341.14      362.11     78.54 o
  -8   2   5        7.35     -109.13    119.73 o
  -7   2   5      191.96      143.03    121.21 o
  -6   2   5     4420.97     3968.32    301.96 o
  -5   2   5       17.29        8.90     86.67 o
  -4   2   5     1393.81     1304.23    112.84 o
  -3   2   5     4769.86     4763.31    220.59 o
  -2   2   5      428.22      457.84     70.61 o
  -1   2   5    10888.29    10200.26    357.84 o
   0   2   5     1067.87     1233.49    145.15 o
   1   2   5     9696.53     9262.46    330.94 o
   2   2   5    13390.25    12865.04    434.01 o
   3   2   5     2068.55     2091.14    125.15 o
   4   2   5    11570.01    11254.41    619.82 o
   5   2   5      149.80      238.18    135.62 o
   6   2   5     7926.69     7842.13    514.93 o
   7   2   5     3505.02     3933.35    372.53 o
   8   2   5     2066.97     2238.97    313.62 o
   9   2   5     5482.39     5450.58    480.39 o
  10   2   5       31.83      213.39    183.51 o
 -14   3   5     2558.60     2786.74    359.81 o
 -13   3   5     1677.19     1547.18    212.34 o
 -12   3   5     1253.17     1085.96    174.11 o
 -11   3   5     6298.76     6989.64    533.57 o
 -10   3   5       65.49       95.90     69.54 o
  -9   3   5     7661.10     7073.77    502.64 o
  -8   3   5     2932.51     2597.73    285.86 o
  -7   3   5     2367.02     1825.76    233.73 o
  -6   3   5     8724.94     8648.85    508.99 o
  -5   3   5     1767.30     1908.27    130.28 o
  -4   3   5    17464.36    16568.26    559.33 o
  -3   3   5     9711.66     9758.37    528.28 o
  -2   3   5     5849.87     5677.97    249.17 o
  -1   3   5    14973.59    14687.80    501.44 o
   0   3   5      717.17      798.31     92.19 o
   1   3   5     2244.75     2430.26    277.06 o
   2   3   5      861.17      788.06    117.18 o
   3   3   5        1.22      -72.89     94.30 o
   4   3   5       54.68      -11.44    109.77 o
   5   3   5        0.38      148.33    125.87 o
   6   3   5      281.29      178.42    148.33 o
   7   3   5       13.13      -61.03    140.92 o
   8   3   5      261.99      454.32    193.47 o
   9   3   5      301.18      242.42    199.40 o
  10   3   5       97.61      105.32    190.08 o
 -14   4   5     3047.37     3678.22    398.59 o
 -13   4   5     1577.20     1573.43    213.52 o
 -12   4   5     3301.38     3434.36    269.17 o
 -11   4   5     8097.96     7109.15    556.04 o
 -10   4   5      237.01      477.63    200.04 o
  -9   4   5    17282.75    16463.85    903.98 o
  -8   4   5     5824.96     5489.15    431.65 o
  -7   4   5    16185.24    16078.19    844.86 o
  -6   4   5    41390.58    40275.04   1810.93 o
  -5   4   5     1149.76     1000.42    112.76 o
  -4   4   5    49159.34    48852.55   1499.32 o
  -3   4   5     4559.08     4824.48    239.73 o
  -2   4   5    26687.90    26954.92    873.47 o
  -1   4   5    32029.47    31772.48   1003.89 o
   0   4   5     6207.96     5807.19    310.33 o
   1   4   5    52118.57    49646.98   1510.05 o
   2   4   5     1204.62     1103.52    109.00 o
   3   4   5    19312.47    18864.93    952.93 o
   4   4   5     8744.16     8322.09    533.36 o
   5   4   5     1711.47     1660.90    263.40 o
   6   4   5     7549.42     7114.88    518.10 o
   7   4   5      137.36       15.89    157.02 o
   8   4   5     2543.20     2955.84    383.33 o
   9   4   5      790.96      821.34    246.23 o
 -14   5   5       33.30       -5.79    125.15 o
 -13   5   5       23.22       68.48    114.33 o
 -12   5   5       78.15     -168.25    189.44 o
 -11   5   5      743.35      591.21    226.10 o
 -10   5   5      164.23      325.70    182.24 o
  -9   5   5     2916.69     3163.09    358.75 o
  -8   5   5      266.39      -29.45    152.36 o
  -7   5   5     5365.34     4981.85    404.95 o
  -6   5   5     4456.17     4150.77    362.36 o
  -5   5   5     5517.41     5344.47    264.72 o
  -4   5   5    17529.61    16696.89    596.11 o
  -3   5   5        4.02       34.70     74.09 o
  -2   5   5    21114.25    20372.20    699.99 o
  -1   5   5    10474.85    10414.78    595.34 o
   0   5   5     6507.00     6306.97    286.14 o
   1   5   5    22047.53    21116.68    711.84 o
   2   5   5      216.29      434.83    154.27 o
   3   5   5    17224.59    15626.20    845.71 o
   4   5   5     5021.02     4736.89    412.79 o
   5   5   5     5434.45     5122.98    448.60 o
   6   5   5     8545.66     8690.17    603.08 o
   7   5   5        7.80      416.18    190.71 o
   8   5   5     4956.85     6827.75    560.06 o
 -14   6   5     2615.49     3142.17    301.89 o
 -13   6   5        0.46     -114.43    225.89 o
 -12   6   5     3942.88     4221.12    496.91 o
 -11   6   5     1055.37     1145.34    287.98 o
 -10   6   5     2080.25     1660.26    319.97 o
  -9   6   5     2922.69     2925.33    359.39 o
  -8   6   5      137.94      198.55    182.87 o
  -7   6   5     3997.40     3643.05    373.37 o
  -6   6   5      498.13      567.64    115.50 o
  -5   6   5     1093.54     1296.94    152.12 o
  -4   6   5        4.41       88.32     92.58 o
  -3   6   5        0.04      -46.18     84.86 o
  -2   6   5      643.87      756.84    127.30 o
  -1   6   5       41.79      -76.17     76.58 o
   0   6   5      317.33      337.05     97.09 o
   1   6   5      366.36      343.22     97.43 o
   2   6   5      114.80      101.71    140.07 o
   3   6   5     1687.62     2291.74    307.68 o
   4   6   5      166.14       50.64    146.85 o
   5   6   5      940.09     1004.21    247.08 o
   6   6   5     1197.71     1435.01    293.06 o
   7   6   5       27.83      -23.52    182.24 o
   8   6   5     1445.13     1257.86    311.29 o
 -14   7   5     1970.17     2058.61    310.76 o
 -13   7   5      738.03      254.28    254.07 o
 -12   7   5     5394.18     5497.20    572.99 o
 -11   7   5      412.93      325.48    224.19 o
 -10   7   5     7720.80     7666.67    597.78 o
  -9   7   5     6893.80     7484.44    571.50 o
  -8   7   5     2265.62     2591.58    343.92 o
  -7   7   5    15152.09    14527.69    838.93 o
  -6   7   5      155.07      152.84    105.30 o
  -5   7   5    10815.95    10164.58    435.06 o
  -4   7   5     6705.96     6865.63    340.20 o
  -3   7   5     2595.90     2483.50    204.66 o
  -2   7   5     8009.73     7932.50    366.19 o
  -1   7   5      318.36      458.39    116.28 o
   0   7   5     3589.37     3433.23    231.85 o
   1   7   5     2322.09     2117.98    309.17 o
   2   7   5      699.53      619.18    208.30 o
   3   7   5     1683.69     1786.77    304.51 o
   4   7   5       54.35      -10.81    147.06 o
   5   7   5      561.49      338.83    208.30 o
   6   7   5       71.94      216.78    199.61 o
   7   7   5        5.90      264.03    219.11 o
 -13   8   5      706.26      429.32    283.32 o
 -12   8   5     1159.59     1283.92    350.70 o
 -11   8   5      130.06       20.55    191.14 o
 -10   8   5     2973.46     3287.68    433.98 o
  -9   8   5     1419.08     2098.91    346.04 o
  -8   8   5     2268.48     2123.06    340.74 o
  -7   8   5     7672.38     7870.95    581.46 o
  -6   8   5        1.72       18.16     96.01 o
  -5   8   5    11642.26    10373.33   1130.72 o
  -4   8   5     5632.38     5757.63    314.73 o
  -3   8   5     7945.33     7736.06    376.04 o
  -2   8   5    11128.47    10369.31    633.80 o
  -1   8   5      583.77      719.98    171.11 o
   0   8   5     9040.15     8812.04    433.13 o
   1   8   5     1205.30     1231.80    264.24 o
   2   8   5     3167.11     4062.40    438.64 o
   3   8   5     3542.80     3733.11    436.95 o
   4   8   5      184.96      269.54    196.86 o
   5   8   5     2296.80     2029.40    376.34 o
   6   8   5      219.11      479.11    263.40 o
 -13   9   5        4.81      264.24    271.02 o
 -12   9   5       64.67     -140.92    226.10 o
 -11   9   5       39.71      245.17    239.24 o
 -10   9   5        1.07       31.36    193.68 o
  -9   9   5       24.17      251.11    202.79 o
  -8   9   5      308.61      374.22    204.06 o
  -7   9   5       48.20       91.54    175.67 o
  -6   9   5      251.09      233.60    116.44 o
  -5   9   5     1329.60     1903.30    220.91 o
  -4   9   5      178.73      218.24    109.56 o
  -3   9   5     2265.51     1888.40    204.45 o
  -2   9   5     1522.87     1567.53    189.34 o
  -1   9   5      467.71      264.36    227.05 o
   0   9   5     2038.73     1658.36    311.92 o
   1   9   5      229.42      440.55    210.84 o
   2   9   5     2634.12     3038.70    421.05 o
   3   9   5     1073.50     1268.88    308.32 o
   4   9   5      574.25      798.88    296.88 o
   5   9   5     1745.74     1533.97    386.51 o
 -12  10   5      617.08      991.92    322.52 o
 -11  10   5      253.67      108.28    230.76 o
 -10  10   5      707.31      857.57    283.10 o
  -9  10   5       18.83      230.97    203.85 o
  -8  10   5      204.30      484.62    223.77 o
  -7  10   5      610.18      810.11    262.97 o
  -6  10   5       36.93      244.99    130.27 o
  -5  10   5     1288.64     1583.13    205.65 o
  -4  10   5      192.46      339.53    133.21 o
  -3  10   5      817.78      632.18    151.59 o
  -2  10   5      360.21      169.10    118.70 o
  -1  10   5      279.45      -44.51    138.06 o
   0  10   5       29.97      -53.61    176.30 o
   1  10   5      161.93      230.13    214.23 o
   2  10   5      277.26      346.46    228.64 o
   3  10   5       89.01      -67.39    222.29 o
   4  10   5      125.63      208.51    246.44 o
 -11  11   5      871.17     1578.05    362.78 o
 -10  11   5     1565.30     2061.19    392.02 o
  -9  11   5       10.98      -10.17    188.38 o
  -8  11   5     1607.69     1236.25    318.91 o
  -7  11   5     1549.42     1440.10    321.67 o
  -6  11   5     1147.27     1146.11    231.40 o
  -5  11   5     4166.54     4392.85    321.35 o
  -4  11   5      249.87      104.83    147.06 o
  -3  11   5     4261.15     4196.63    331.95 o
  -2  11   5      335.91      453.98    138.96 o
  -1  11   5     3060.07     3427.75    432.50 o
   0  11   5     1387.66     1545.84    322.31 o
   1  11   5      856.64     1087.49    290.73 o
   2  11   5     1490.37     1695.02    353.67 o
   3  11   5      120.21      169.31    268.69 o
 -10  12   5      283.37      625.12    290.52 o
  -9  12   5       97.15        8.69    225.68 o
  -8  12   5      982.57     1148.73    318.49 o
  -7  12   5      217.04      271.45    205.12 o
  -6  12   5     1703.41     2239.02    255.89 o
  -5  12   5     1507.41     1522.97    218.70 o
  -4  12   5      755.85      765.18    167.66 o
  -3  12   5     2982.96     2711.35    459.72 o
  -2  12   5       38.34      198.34    200.04 o
  -1  12   5     3225.38     4376.23    493.31 o
   0  12   5     1225.53     1169.71    321.67 o
   1  12   5      828.32     1111.86    306.62 o
  -8  13   5      314.98      212.96    223.56 o
  -7  13   5        0.56     -193.04    182.45 o
  -6  13   5      692.54      715.41    187.43 o
  -5  13   5       50.46       37.37    196.33 o
  -4  13   5      279.96      325.56    144.14 o
  -3  13   5       94.63      368.46    156.38 o
  -2  13   5       25.73      150.03    221.65 o
  -1  13   5        5.44      -31.15    186.48 o
  -2 -17   6      155.65      471.91    260.43 o
  -1 -17   6     3785.66     4149.07    323.13 o
   0 -17   6      469.99      776.39    181.27 o
   1 -17   6     3350.74     3428.01    685.08 o
   2 -17   6     2514.30     2660.43    281.31 o
   3 -17   6     1143.35     1343.63    221.74 o
   4 -17   6     4482.24     4202.63    359.16 o
   5 -17   6       60.43      175.41    152.13 o
  -4 -16   6       11.62      157.87    197.28 o
  -3 -16   6      102.33       81.59    187.53 o
  -2 -16   6      191.51      229.52    115.59 o
  -1 -16   6     1042.53     1258.60    356.53 o
   0 -16   6       24.81       66.88    278.44 o
   1 -16   6     2159.46     2257.24    251.36 o
   2 -16   6      913.05     1206.00    203.17 o
   3 -16   6     1416.37     1556.15    227.68 o
   4 -16   6     3378.08     3479.61    499.67 o
   5 -16   6      207.35      311.12    151.98 o
   6 -16   6     3259.58     2957.25    309.44 o
   7 -16   6      512.50      554.67    186.03 o
  -6 -15   6     2491.09     2935.71    397.11 o
  -5 -15   6        4.99      124.18    167.19 o
  -4 -15   6     3523.67     4294.65    451.14 o
  -3 -15   6     1001.45     1082.89    186.37 o
  -2 -15   6     1848.68     1884.26    179.95 o
  -1 -15   6     2022.62     2179.30    231.64 o
   0 -15   6      180.99      366.19    127.58 o
   1 -15   6     1254.44     1347.27    196.23 o
   2 -15   6      189.35      314.89    167.83 o
   3 -15   6      438.86      481.23    208.51 o
   4 -15   6      161.84      232.03    172.07 o
   5 -15   6      107.79      151.51    185.84 o
   6 -15   6        2.40      -12.29    162.74 o
   7 -15   6       51.52       65.05    197.28 o
   8 -15   6       62.81      187.72    156.36 o
  -7 -14   6     4363.03     4215.61    515.35 o
  -6 -14   6     3243.91     3587.96    342.86 o
  -5 -14   6     1907.98     2354.88    346.04 o
  -4 -14   6    11791.47    12054.21    932.80 o
  -3 -14   6      342.71      388.78    107.97 o
  -2 -14   6    12478.30    12657.44    581.22 o
  -1 -14   6     8150.97     8002.24    398.43 o
   0 -14   6     4080.23     4313.30    413.21 o
   1 -14   6    14044.06    13053.69    782.98 o
   2 -14   6       15.21     -179.27    119.51 o
   3 -14   6    11546.74    11447.67    741.45 o
   4 -14   6     3391.77     3194.02    400.92 o
   5 -14   6     3468.25     3693.06    440.97 o
   6 -14   6     5035.10     4910.65    513.23 o
   7 -14   6        0.75      -27.12    165.07 o
   8 -14   6     3442.77     3904.54    486.74 o
   9 -14   6      430.01      480.81    254.50 o
  -8 -13   6       85.00      167.40    189.87 o
  -7 -13   6     1408.21     1058.46    281.62 o
  -6 -13   6      445.35      447.01    220.91 o
  -5 -13   6     2519.85     2557.50    683.92 o
  -4 -13   6     3871.51     3916.52    383.91 o
  -3 -13   6      310.07      339.35     98.61 o
  -2 -13   6    10039.17     9810.75    439.89 o
  -1 -13   6     3387.31     2874.90    321.03 o
   0 -13   6     9128.70     8471.91    564.72 o
   1 -13   6    13290.90    11560.83    699.92 o
   2 -13   6      809.57      656.69    201.94 o
   3 -13   6    14157.56    13559.29    813.29 o
   4 -13   6     2423.74     2370.78    337.99 o
   5 -13   6     5722.48     5192.06    491.83 o
   6 -13   6     8297.57     8538.87    632.74 o
   7 -13   6      664.69      382.91    208.30 o
   8 -13   6     8564.59     8718.99    663.89 o
   9 -13   6      137.54      -27.76    191.56 o
  10 -13   6     2681.18     3086.38    456.02 o
  -9 -12   6     1282.21     1567.24    329.93 o
  -8 -12   6        5.63     -147.70    120.79 o
  -7 -12   6     1876.71     1998.25    340.53 o
  -6 -12   6      161.73      380.37    121.71 o
  -5 -12   6      882.38      728.93    145.95 o
  -4 -12   6      520.35      347.27    151.29 o
  -3 -12   6       94.19      201.63     74.83 o
  -2 -12   6      231.60      299.00    107.62 o
  -1 -12   6       65.44       70.78    114.64 o
   0 -12   6        2.59      201.73    125.66 o
   1 -12   6       99.01      140.28    124.60 o
   2 -12   6       13.51      -58.06    111.67 o
   3 -12   6      395.74      329.09    173.13 o
   4 -12   6      123.23      171.01    150.66 o
   5 -12   6     1301.37     1093.42    251.53 o
   6 -12   6      886.34      625.96    217.63 o
   7 -12   6      556.73      711.78    243.27 o
   8 -12   6     2039.43     1585.67    310.23 o
   9 -12   6        0.86       82.85    193.26 o
  10 -12   6      959.80     1235.97    207.49 o
 -10 -11   6     2630.62     2345.77    390.33 o
  -9 -11   6     1663.48     1931.50    330.15 o
  -8 -11   6     1721.78     1768.76    303.02 o
  -7 -11   6     6337.68     5394.54   1664.40 o
  -6 -11   6        2.46      -46.51     90.77 o
  -5 -11   6     5815.87     5849.27    226.36 o
  -4 -11   6     4751.58     4682.56    215.46 o
  -3 -11   6     2788.12     2563.38    160.90 o
  -2 -11   6    10438.95     9599.68    333.89 o
  -1 -11   6       52.77       82.85    114.85 o
   0 -11   6    11093.33    10436.89    611.34 o
   1 -11   6     1278.07     1496.04    230.34 o
   2 -11   6     4802.00     4486.42    389.69 o
   3 -11   6     1640.13     1600.72    256.40 o
   4 -11   6      247.82      -43.86    131.17 o
   5 -11   6     1502.80     1642.46    276.75 o
   6 -11   6      529.03      323.79    182.45 o
   7 -11   6      920.11      723.86    213.60 o
   8 -11   6      495.17      410.46    210.00 o
   9 -11   6       13.41     -104.38     98.11 o
  10 -11   6       49.57      171.19    140.30 o
  11 -11   6        3.86      -18.22    176.30 o
 -11 -10   6      141.16      186.90    201.10 o
 -10 -10   6      845.41      466.19    210.42 o
  -9 -10   6       27.26       26.06    146.00 o
  -8 -10   6     2075.55     2103.14    319.55 o
  -7 -10   6     1775.84     2172.53    208.49 o
  -6 -10   6      190.72       51.16     74.53 o
  -5 -10   6     2652.33     2841.73    163.64 o
  -4 -10   6     2374.28     2329.15    181.31 o
  -3 -10   6     3532.75     3654.45    240.75 o
  -2 -10   6     7012.82     6450.96    243.61 o
  -1 -10   6     1832.63     1800.11    148.38 o
   0 -10   6    10771.70    10059.49    577.44 o
   1 -10   6      676.94      568.33    142.40 o
   2 -10   6     9434.93     8429.95    521.28 o
   3 -10   6     2440.61     2420.36    284.37 o
   4 -10   6     4131.33     4281.94    378.46 o
   5 -10   6     5172.27     4653.19    403.25 o
   6 -10   6        9.79      235.21    149.18 o
   7 -10   6     4051.72     4681.59    421.05 o
   8 -10   6     2501.03     2629.84    226.90 o
   9 -10   6      790.71      851.83    155.85 o
  10 -10   6     1851.92     1902.83    332.79 o
  11 -10   6        7.33      -47.04    155.54 o
 -11  -9   6       84.96       56.58    176.52 o
 -10  -9   6      142.85      414.48    180.33 o
  -9  -9   6        1.44       -1.91    123.54 o
  -8  -9   6        2.37      124.18    122.69 o
  -7  -9   6       10.15        9.07     91.75 o
  -6  -9   6      241.54      291.98     74.72 o
  -5  -9   6       10.35        6.53     53.20 o
  -4  -9   6        2.35       61.40     47.09 o
  -3  -9   6     1895.49     1827.13    120.09 o
  -2  -9   6      284.77      184.16     90.35 o
  -1  -9   6     1221.84     1193.25    115.14 o
   0  -9   6     1144.19     1166.74    178.63 o
   1  -9   6       74.69       79.46     92.18 o
   2  -9   6     7987.37     7527.88    463.86 o
   3  -9   6     1486.99     1491.59    217.84 o
   4  -9   6     4215.72     3907.08    343.07 o
   5  -9   6     2974.74     3223.69    317.86 o
   6  -9   6      229.21      225.89    142.40 o
   7  -9   6     3986.94     4153.95    377.82 o
   8  -9   6      508.17      645.70    133.77 o
   9  -9   6     2641.88     2713.27    402.93 o
  10  -9   6     2263.02     2821.28    352.82 o
  11  -9   6       58.94       32.21    162.11 o
 -12  -8   6      224.01      283.95    212.75 o
 -11  -8   6     1073.46     1058.88    265.09 o
 -10  -8   6     1857.83     2043.60    312.77 o
  -9  -8   6       97.92       82.85    138.58 o
  -8  -8   6     4130.54     3990.78    380.58 o
  -7  -8   6     2051.76     1933.43    231.35 o
  -6  -8   6     1958.10     2151.12    133.97 o
  -5  -8   6     4169.87     4364.59    182.60 o
  -4  -8   6      147.56      165.99     54.32 o
  -3  -8   6     6667.50     6465.40    276.47 o
  -2  -8   6      378.65      178.08    174.29 o
  -1  -8   6     6043.65     6450.36    265.83 o
   0  -8   6     5364.86     5492.63    234.60 o
   1  -8   6       24.37       47.47     75.86 o
   2  -8   6     1851.14     1722.99    205.55 o
   3  -8   6      307.64      321.88    118.03 o
   4  -8   6      385.82      520.86    138.16 o
   5  -8   6        2.70     -112.94     90.91 o
   6  -8   6       12.26       63.78    120.79 o
   7  -8   6      213.44      169.55     93.42 o
   8  -8   6       53.24      -96.57     78.79 o
   9  -8   6      214.58      279.02    157.97 o
  10  -8   6      195.96      233.94    161.47 o
  11  -8   6       96.75      108.49    178.21 o
 -12  -7   6       15.39      -87.94    156.17 o
 -11  -7   6     2014.84     1868.57    309.80 o
 -10  -7   6     2523.16     2219.90    312.98 o
  -9  -7   6      936.55      915.64    204.70 o
  -8  -7   6    10334.73     9802.66    616.85 o
  -7  -7   6      225.25      231.47     66.39 o
  -6  -7   6    19529.19    18928.77   1087.32 o
  -5  -7   6    11425.14    11069.45    336.32 o
  -4  -7   6    10732.81    10757.71    322.76 o
  -3  -7   6    36668.39    38330.57    972.24 o
  -2  -7   6       58.51       60.01     96.42 o
  -1  -7   6    26285.02    25641.78    824.57 o
   0  -7   6    12007.11    11430.41    398.18 o
   1  -7   6    17076.55    16550.52    796.55 o
   2  -7   6    29330.95    29100.51   1315.07 o
   3  -7   6      520.36      668.98    134.35 o
   4  -7   6    20342.19    20915.52    994.04 o
   5  -7   6     7691.87     7575.17    319.78 o
   6  -7   6     3242.64     3008.12    197.33 o
   7  -7   6     5610.57     5070.89    273.78 o
   8  -7   6       55.44      -31.21    124.28 o
   9  -7   6     2975.54     2818.11    326.76 o
  10  -7   6      836.81      962.47    228.43 o
  11  -7   6      471.49      540.99    223.35 o
 -13  -6   6       26.26      -33.06    176.30 o
 -12  -6   6        0.67      272.08    178.85 o
 -11  -6   6      222.62      129.68    143.67 o
 -10  -6   6      708.55      575.74    176.52 o
  -9  -6   6      327.74      450.93    152.15 o
  -8  -6   6     2204.55     2140.69    163.54 o
  -7  -6   6       86.27       69.49     55.93 o
  -6  -6   6     9720.47     9546.70    298.75 o
  -5  -6   6     2460.85     2431.11    118.39 o
  -4  -6   6    11862.26    12251.85    346.45 o
  -3  -6   6    13342.60    13282.26    460.41 o
  -2  -6   6      515.64      483.62     65.08 o
  -1  -6   6    31954.99    33045.29   1033.62 o
   0  -6   6     4643.59     4592.33    181.89 o
   1  -6   6    27542.08    29737.07   1317.19 o
   2  -6   6    30881.73    31993.63   1413.61 o
   3  -6   6     4355.76     4601.91    299.00 o
   4  -6   6    33826.38    34224.62   1072.32 o
   5  -6   6     3204.85     3382.47    345.72 o
   6  -6   6    14785.26    15036.50    541.38 o
   7  -6   6    12095.75    11630.19    448.61 o
   8  -6   6     1247.79     1314.20    142.60 o
   9  -6   6    11622.20    11853.89    701.40 o
  10  -6   6      652.88      635.71    206.61 o
  11  -6   6     4272.25     3788.84    414.27 o
 -13  -5   6     1255.01     1553.68    306.41 o
 -12  -5   6      382.20      264.88    177.36 o
 -11  -5   6     4392.39     4383.65    429.95 o
 -10  -5   6      148.57      130.11    136.47 o
  -9  -5   6     2900.38     2970.04    307.47 o
  -8  -5   6     3006.30     2999.35    211.37 o
  -7  -5   6     1218.41     1240.28     95.19 o
  -6  -5   6     6352.58     6030.40    206.82 o
  -5  -5   6       24.00       -2.47     36.97 o
  -4  -5   6     4220.50     4251.42    145.21 o
  -3  -5   6     1205.89     1137.84     91.32 o
  -2  -5   6        4.67       12.88     34.48 o
  -1  -5   6       46.05        4.36     30.76 o
   0  -5   6      159.12      313.75    124.71 o
   1  -5   6      352.26      414.06     95.78 o
   2  -5   6      855.37      802.70     86.41 o
   3  -5   6     3743.74     3662.31    180.72 o
   4  -5   6     3816.88     4181.03    201.97 o
   5  -5   6       38.03       44.53     61.04 o
   6  -5   6     7176.66     6740.93    291.58 o
   7  -5   6     2198.38     2094.47    202.90 o
   8  -5   6     2279.45     2620.40    301.96 o
   9  -5   6     3898.20     4009.85    389.06 o
  10  -5   6       10.03     -201.84    134.56 o
  11  -5   6     2300.45     2520.81    362.14 o
 -14  -4   6     3037.13     3333.24    440.76 o
 -13  -4   6     2463.77     2864.72    386.72 o
 -12  -4   6     2849.67     3006.70    376.98 o
 -11  -4   6    12601.48    12547.66    772.39 o
 -10  -4   6       10.63       79.46    116.55 o
  -9  -4   6    20567.81    21261.62    878.55 o
  -8  -4   6    10064.30     9970.77    311.17 o
  -7  -4   6    10190.41     9976.71    302.12 o
  -6  -4   6    52295.26    53031.27   1319.96 o
  -5  -4   6       50.35       83.22     31.77 o
  -4  -4   6    66407.17    70052.34   2130.32 o
  -3  -4   6    13166.06    13696.45    461.55 o
  -2  -4   6    29612.75    31515.37   1363.18 o
  -1  -4   6    40895.94    41367.61   1761.77 o
   0  -4   6      531.73      499.54     62.35 o
   1  -4   6    47764.06    54878.77   1627.98 o
   2  -4   6     2340.49     2218.10    128.04 o
   3  -4   6    21742.82    22289.87    710.68 o
   4  -4   6     4552.58     4109.12    306.73 o
   5  -4   6      527.83      495.51     89.11 o
   6  -4   6     3881.90     3698.95    206.17 o
   7  -4   6      293.81      439.06    158.08 o
   8  -4   6      765.31      771.12    201.31 o
   9  -4   6      574.83      380.37    185.84 o
  10  -4   6      104.23      -33.27    157.66 o
  11  -4   6       52.03     -124.60    180.75 o
 -14  -3   6      812.66      799.09    255.13 o
 -13  -3   6       94.23       82.85    156.38 o
 -12  -3   6     1823.14     1973.25    304.08 o
 -11  -3   6     2431.79     2915.37    330.36 o
 -10  -3   6      815.20      779.53    128.48 o
  -9  -3   6    12757.99    12591.62    997.75 o
  -8  -3   6     1070.83      999.13     84.86 o
  -7  -3   6    14725.20    14148.30    398.29 o
  -6  -3   6    23671.33    23653.72    779.72 o
  -5  -3   6     2603.27     2509.38    140.99 o
  -4  -3   6    56308.05    60291.02   2528.43 o
  -3  -3   6     8752.01     9019.53    292.68 o
  -2  -3   6    61092.47    70027.63   2039.92 o
  -1  -3   6    42135.06    46944.61   1385.09 o
   0  -3   6    17383.86    18362.86    576.38 o
   1  -3   6    70647.07    76040.18   2227.48 o
   2  -3   6       32.43       81.73     49.52 o
   3  -3   6    37971.40    39472.55   1704.34 o
   4  -3   6     9901.63     9884.48    591.32 o
   5  -3   6     4772.01     4665.28    395.20 o
   6  -3   6    18234.96    18240.60    517.25 o
   7  -3   6       56.52       17.60    138.37 o
   8  -3   6     7271.48     6884.54    487.80 o
   9  -3   6     2386.51     2114.37    302.39 o
  10  -3   6      882.90      601.17    209.57 o
  11  -3   6     1651.07     2344.50    357.69 o
 -14  -2   6     1038.37     1333.93    287.98 o
 -13  -2   6      134.50      235.42    169.31 o
 -12  -2   6      585.78      727.68    195.59 o
 -11  -2   6      560.93      741.66    197.49 o
 -10  -2   6       20.85      -10.76     86.99 o
  -9  -2   6      210.40      128.67     81.58 o
  -8  -2   6       70.02      110.95     45.37 o
  -7  -2   6      194.25      183.55     38.07 o
  -6  -2   6      355.86      395.41    109.98 o
  -5  -2   6      304.31      260.22     94.51 o
  -4  -2   6     4620.23     4521.60    277.59 o
  -3  -2   6        4.52       30.97     28.92 o
  -2  -2   6    13814.54    14123.83    445.95 o
  -1  -2   6     4269.06     4245.01    168.12 o
   0  -2   6     6139.62     6115.25    226.81 o
   1  -2   6    10135.04     9917.61    340.56 o
   2  -2   6        6.36      -15.29     24.50 o
   3  -2   6     9434.63     9158.23    329.25 o
   4  -2   6     4689.02     4547.49    218.47 o
   5  -2   6     5716.35     5928.60    245.69 o
   6  -2   6    10694.50     9443.48    556.25 o
   7  -2   6      661.74      675.55    132.67 o
   8  -2   6     5081.42     4793.05    392.02 o
   9  -2   6      455.45      488.44    196.01 o
  10  -2   6     1173.85      839.56    240.72 o
  11  -2   6     1785.80     1506.63    311.07 o
 -14  -1   6     2914.54     3085.10    383.55 o
 -13  -1   6      386.42      367.86    168.04 o
 -12  -1   6     4481.94     4876.33    425.93 o
 -11  -1   6     1565.51     1776.54    253.54 o
 -10  -1   6     2967.45     2993.83    215.74 o
  -9  -1   6     7234.20     7163.26    329.38 o
  -8  -1   6      398.60      420.79     78.33 o
  -7  -1   6    10721.34    11145.08    371.56 o
  -6  -1   6     2051.69     2231.56    206.18 o
  -5  -1   6     8056.59     8202.15    444.15 o
  -4  -1   6    11291.59    11109.47    551.16 o
  -3  -1   6      282.66      233.62     43.80 o
  -2  -1   6    18922.99    19162.66    594.26 o
  -1  -1   6      118.08       43.48     38.77 o
   0  -1   6     3071.58     2952.83    171.32 o
   1  -1   6     2330.83     2223.50    177.79 o
   2  -1   6       17.58       58.18     43.59 o
   3  -1   6       13.59       -9.60     43.56 o
   4  -1   6       12.97       14.68     46.91 o
   5  -1   6     1019.31      877.28    170.16 o
   6  -1   6      831.64      716.66    173.97 o
   7  -1   6     1043.81     1169.92    212.12 o
   8  -1   6      514.43      334.70    128.78 o
   9  -1   6       60.07       -5.09    148.12 o
  10  -1   6      342.17      293.06    198.98 o
 -14   0   6      725.51      712.21    224.19 o
 -13   0   6      682.52      766.88    211.06 o
 -12   0   6     3423.14     3235.13    350.06 o
 -11   0   6      381.82      333.44    179.16 o
 -10   0   6     7429.85     7140.56    598.52 o
  -9   0   6     7045.27     6370.67    434.19 o
  -8   0   6     3051.79     3315.14    251.00 o
  -7   0   6    17586.34    17321.20    552.72 o
  -6   0   6     1627.94     1408.74    181.18 o
  -5   0   6    23372.99    22932.63   1045.53 o
  -4   0   6    12598.59    12701.04    416.57 o
  -3   0   6    10990.89    10556.95    359.24 o
  -2   0   6    22810.54    23332.20    722.09 o
  -1   0   6       79.22      106.72     45.35 o
   0   0   6    20038.16    20119.88    634.94 o
   1   0   6     3412.47     3383.54    299.42 o
   2   0   6     2683.49     2473.21    136.18 o
   3   0   6    10162.67    10072.51    359.57 o
   4   0   6      101.96       18.09     55.12 o
   5   0   6     4874.16     4385.77    342.65 o
   6   0   6     1522.87     1570.21    235.64 o
   7   0   6       79.69     -111.67    123.75 o
   8   0   6      884.15      770.27    212.54 o
   9   0   6        7.47      -13.77    149.82 o
  10   0   6      295.64      233.09    185.42 o
 -14   1   6        1.96      127.57    155.75 o
 -13   1   6        2.48       94.30    142.82 o
 -12   1   6      366.80      500.04    140.00 o
 -11   1   6      109.50      -20.68     82.27 o
 -10   1   6     2291.10     2367.60    296.03 o
  -9   1   6     1491.83     1428.65    238.18 o
  -8   1   6     2540.70     2511.51    138.69 o
  -7   1   6     2194.85     2438.37    247.50 o
  -6   1   6      643.92      684.66    146.85 o
  -5   1   6     6595.92     6500.57    387.57 o
  -4   1   6      487.90      523.59    118.77 o
  -3   1   6     4728.49     4443.70    199.41 o
  -2   1   6     2759.63     2584.81    141.67 o
  -1   1   6      284.95      339.06     63.33 o
   0   1   6    12763.17    12387.04    599.48 o
   1   1   6     2412.48     2599.37    145.12 o
   2   1   6     6612.04     6588.77    268.80 o
   3   1   6     9742.95     9901.45    358.41 o
   4   1   6     1074.25     1230.95    192.62 o
   5   1   6     9385.26     9706.24    572.99 o
   6   1   6     1436.65     1159.11    215.72 o
   7   1   6     4405.79     3814.69    368.71 o
   8   1   6     3208.18     3214.37    363.84 o
   9   1   6      490.39      247.08    194.32 o
  10   1   6     1939.89     2664.69    380.79 o
 -14   2   6       84.98      165.50    162.53 o
 -13   2   6     1092.03     1296.60    196.41 o
 -12   2   6      825.67      850.48    301.64 o
 -11   2   6     1177.89     1237.52    260.64 o
 -10   2   6     1113.33     1472.09    251.11 o
  -9   2   6        7.20      103.41    143.46 o
  -8   2   6      395.08      442.88    159.56 o
  -7   2   6      428.06      417.03    149.18 o
  -6   2   6      206.78       67.60    111.25 o
  -5   2   6      157.93      154.55     70.14 o
  -4   2   6      183.42      257.73     73.63 o
  -3   2   6      788.88      920.98    100.89 o
  -2   2   6     1366.20     1544.63    335.66 o
  -1   2   6       75.37       81.90     57.94 o
   0   2   6     1881.45     1851.61    188.59 o
   1   2   6        2.36      -52.09     50.21 o
   2   2   6     2847.44     2926.59    156.32 o
   3   2   6      618.41      683.53    144.31 o
   4   2   6      280.20      389.90    148.33 o
   5   2   6     2215.88     1788.89    249.41 o
   6   2   6        1.10      -95.78    124.18 o
   7   2   6     2859.65     3008.82    350.28 o
   8   2   6      789.72      597.57    213.39 o
   9   2   6      798.07      703.10    240.93 o
 -14   3   6        0.09       39.20    149.39 o
 -13   3   6     2970.23     3602.98    289.48 o
 -12   3   6     1804.80     1883.16    249.30 o
 -11   3   6     3386.36     3968.74    412.36 o
 -10   3   6     8952.84     8334.17    573.62 o
  -9   3   6       37.76      223.98    165.71 o
  -8   3   6    16514.04    15779.83    842.95 o
  -7   3   6     2515.18     2392.18    273.14 o
  -6   3   6    11341.37    11622.49    643.55 o
  -5   3   6    13305.78    13406.60    477.07 o
  -4   3   6     2045.61     1963.67    206.29 o
  -3   3   6    17803.59    17532.36    600.40 o
  -2   3   6     2841.10     2532.92    162.99 o
  -1   3   6     4959.63     4612.78    222.22 o
   0   3   6     8920.33     8744.83    407.38 o
   1   3   6      132.87       91.65     70.44 o
   2   3   6    10084.37     9722.50    365.96 o
   3   3   6     1594.84     1616.40    230.34 o
   4   3   6     3212.99     3189.78    317.22 o
   5   3   6     1953.57     1903.53    270.39 o
   6   3   6      103.01      146.64    153.21 o
   7   3   6     1124.97      667.28    216.78 o
   8   3   6       27.46       95.78    178.42 o
   9   3   6       65.46      166.77    194.53 o
 -14   4   6       44.55       75.86    172.81 o
 -13   4   6     1441.21     1593.43    662.09 o
 -12   4   6      566.36      623.00    240.51 o
 -11   4   6     1949.38     2035.76    326.33 o
 -10   4   6     5007.18     5212.40    460.25 o
  -9   4   6      930.90     1013.32    239.66 o
  -8   4   6    18572.02    18963.89    990.01 o
  -7   4   6     1927.90     2294.70    281.20 o
  -6   4   6    23270.90    23130.62   1047.97 o
  -5   4   6    21265.16    20616.85    699.56 o
  -4   4   6     5317.09     5086.10    498.72 o
  -3   4   6    32517.29    32920.07   1055.45 o
  -2   4   6      792.21      831.18    143.25 o
  -1   4   6    33152.43    32123.40   1024.62 o
   0   4   6    19876.38    20488.41    688.67 o
   1   4   6     5640.82     5170.30    247.51 o
   2   4   6    30191.96    29225.32   1375.68 o
   3   4   6      770.64      580.19    175.24 o
   4   4   6    13822.02    14405.21    806.72 o
   5   4   6     4909.11     5131.03    442.24 o
   6   4   6     2656.22     2735.25    353.24 o
   7   4   6     6566.68     6398.01    521.92 o
   8   4   6        0.83      121.21    184.36 o
 -14   5   6       40.87     -164.07    298.68 o
 -13   5   6      456.61      751.83    292.00 o
 -12   5   6        0.28      156.17    219.11 o
 -11   5   6      650.77      820.70    248.77 o
 -10   5   6      229.95      107.22    185.63 o
  -9   5   6      437.88      383.97    187.53 o
  -8   5   6        3.96     -179.48    148.12 o
  -7   5   6       78.89      255.77    167.83 o
  -6   5   6      626.45      708.35    199.51 o
  -5   5   6      171.10      115.59    117.92 o
  -4   5   6      326.17      274.84    118.98 o
  -3   5   6     4339.96     4459.05    249.04 o
  -2   5   6       26.56      -13.46     82.93 o
  -1   5   6     6619.99     6426.51    300.94 o
   0   5   6     1962.29     1926.46    162.50 o
   1   5   6     4220.23     3725.91    223.56 o
   2   5   6     4858.44     4233.20    384.18 o
   3   5   6      181.98      144.52    150.45 o
   4   5   6     6030.43     6012.55    477.21 o
   5   5   6     1102.46      913.94    233.94 o
   6   5   6     2874.43     2460.41    366.17 o
   7   5   6     2960.30     3514.00    434.19 o
   8   5   6      317.62      121.21    221.23 o
 -14   6   6     1738.50     1720.37    239.52 o
 -13   6   6     4036.49     4270.07    528.91 o
 -12   6   6      134.33      144.09    225.68 o
 -11   6   6     7106.32     7523.00    596.72 o
 -10   6   6     1587.45     1599.66    304.93 o
  -9   6   6     7636.11     8289.25    597.99 o
  -8   6   6     9659.40    10515.72    677.24 o
  -7   6   6     2286.90     2024.53    300.69 o
  -6   6   6    17126.91    16551.85    616.42 o
  -5   6   6      925.30      781.25    137.53 o
  -4   6   6     9010.48     8323.87    377.89 o
  -3   6   6     5972.62     5967.06    305.59 o
  -2   6   6     1155.28     1439.89    165.14 o
  -1   6   6     6941.58     6108.82    405.69 o
   0   6   6      334.35      508.43    116.18 o
   1   6   6     1168.28      951.66    214.23 o
   2   6   6      456.38      347.73    177.79 o
   3   6   6        7.90      -12.50    144.94 o
   4   6   6       44.51      147.06    172.28 o
   5   6   6       19.32      -21.61    170.16 o
   6   6   6      190.39      424.23    244.75 o
   7   6   6        4.31      267.63    228.64 o
 -14   7   6     1670.65     1737.61    411.09 o
 -13   7   6     1657.05     2014.36    417.45 o
 -12   7   6      971.93     1114.40    325.27 o
 -11   7   6     6335.16     7461.55    613.88 o
 -10   7   6      106.58     -177.58    152.99 o
  -9   7   6     8875.57     8326.96    606.47 o
  -8   7   6     8519.75     8230.34    590.58 o
  -7   7   6     4641.24     4324.53    425.93 o
  -6   7   6    18851.60    17666.75    664.41 o
  -5   7   6       14.60      143.36    104.78 o
  -4   7   6    16805.18    17092.63    644.68 o
  -3   7   6     5886.68     5662.11    307.82 o
  -2   7   6     6273.31     6284.92    323.64 o
  -1   7   6    16638.01    16605.83    920.51 o
   0   7   6      388.05      463.64    123.77 o
   1   7   6    12008.20    12395.09    760.95 o
   2   7   6     1464.90     2061.82    329.93 o
   3   7   6     1866.12     1883.19    326.54 o
   4   7   6     3415.47     3320.95    419.57 o
   5   7   6        6.68      -93.45    193.26 o
   6   7   6     1312.61     1390.94    343.07 o
 -13   8   6       35.51      -19.28    241.15 o
 -12   8   6       41.34       33.06    219.11 o
 -11   8   6      672.14      429.95    245.38 o
 -10   8   6       33.03      319.13    210.42 o
  -9   8   6     1329.82     1108.04    283.53 o
  -8   8   6      217.19      378.25    202.79 o
  -7   8   6     1856.88     2108.86    334.17 o
  -6   8   6     2585.60     2648.37    229.62 o
  -5   8   6      869.95      883.82    155.72 o
  -4   8   6     6290.25     6046.57    328.50 o
  -3   8   6      475.08      432.50    126.91 o
  -2   8   6     3930.99     4310.46    279.94 o
  -1   8   6     5018.80     5143.54    468.52 o
   0   8   6      629.04      710.09    238.39 o
   1   8   6     6561.97     7244.14    569.60 o
   2   8   6      539.17      532.51    240.51 o
   3   8   6     3671.43     3670.17    464.28 o
   4   8   6     2989.22     2575.90    409.19 o
   5   8   6      438.86      328.45    259.79 o
 -12   9   6      864.01     1070.96    330.36 o
 -11   9   6      480.51      404.74    241.15 o
 -10   9   6      243.86      305.78    249.20 o
  -9   9   6      922.72      995.95    292.85 o
  -8   9   6       38.48      -24.16    172.28 o
  -7   9   6      389.08      706.27    243.90 o
  -6   9   6      125.69      147.08    140.28 o
  -5   9   6       64.94       82.12    122.80 o
  -4   9   6      142.51       64.14    108.18 o
  -3   9   6       60.61      184.27    123.16 o
  -2   9   6        6.92     -140.72     94.07 o
  -1   9   6       69.22       60.82     90.66 o
   0   9   6      192.07      148.54    189.87 o
   1   9   6      339.69      456.65    233.73 o
   2   9   6        2.36      134.35    205.12 o
   3   9   6      565.26      539.51    264.88 o
   4   9   6      621.98      593.33    279.08 o
 -12  10   6     1673.95     1858.18    417.45 o
 -11  10   6      399.90      524.67    286.49 o
 -10  10   6     1341.35     1169.92    321.03 o
  -9  10   6     1969.95     2072.42    393.72 o
  -8  10   6      217.81       63.99    192.20 o
  -7  10   6     3032.03     2483.30    391.60 o
  -6  10   6      391.95      678.07    155.74 o
  -5  10   6     1354.15     1248.78    193.80 o
  -4  10   6     1822.26     1888.90    224.72 o
  -3  10   6       29.37      208.41    125.08 o
  -2  10   6      527.38      459.04    344.34 o
  -1  10   6      798.71     1044.05    286.28 o
   0  10   6       52.88     -131.38    176.52 o
   1  10   6     1272.39     1086.01    302.17 o
   2  10   6       28.95      -13.99    210.00 o
   3  10   6      302.08      -46.41    236.70 o
 -11  11   6       11.35     -151.30    209.57 o
 -10  11   6      982.48      842.74    324.42 o
  -9  11   6      929.17      832.78    293.27 o
  -8  11   6      220.54      385.24    247.93 o
  -7  11   6     3318.10     3913.01    487.17 o
  -6  11   6       81.49      141.65    126.97 o
  -5  11   6     3000.05     3190.71    329.93 o
  -4  11   6     1498.16     1822.15    324.00 o
  -3  11   6      377.31      503.05    197.92 o
  -2  11   6     2521.21     2285.59    365.11 o
  -1  11   6      383.72      137.74    218.68 o
   0  11   6     1189.81     1460.65    332.48 o
   1  11   6     2394.05     2567.21    438.85 o
  -9  12   6       17.19      198.98    255.98 o
  -8  12   6       96.26       35.39    217.41 o
  -7  12   6      379.72      364.90    251.53 o
  -6  12   6       71.24       62.67    142.59 o
  -5  12   6      636.59     1096.39    190.07 o
  -4  12   6      237.23       90.39    136.78 o
  -3  12   6      322.82      166.04    139.50 o
  -2  12   6     1062.82     1958.20    338.41 o
  -1  12   6        3.26       23.52    223.98 o
  -6  13   6       68.71      149.32    151.47 o
  -5  13   6     1311.69     1405.24    223.92 o
  -4  13   6      165.46      136.86    139.70 o
  -2 -17   7      296.89      310.26    154.14 o
  -1 -17   7      563.41      571.83    161.53 o
   0 -17   7     1450.48     1689.44    234.01 o
   1 -17   7        1.86     -111.63    122.09 o
   2 -17   7     1951.69     1889.14    294.86 o
   3 -17   7     1524.83     1984.05    353.88 o
   4 -17   7      676.35      772.35    192.90 o
   5 -17   7     3642.13     3876.02    578.81 o
  -4 -16   7        0.39       10.17    200.25 o
  -3 -16   7      240.01      345.83    163.22 o
  -2 -16   7      183.40      470.31    158.82 o
  -1 -16   7       50.32      -43.26    112.57 o
   0 -16   7       38.37      142.62    124.41 o
   1 -16   7       35.48       75.44    173.97 o
   2 -16   7       31.13      114.00    155.96 o
   3 -16   7        4.49      109.98    173.97 o
   4 -16   7      176.55      266.36    185.20 o
   5 -16   7      611.80      589.30    238.18 o
   6 -16   7       18.67       74.80    200.25 o
   7 -16   7     1442.99     1091.30    319.34 o
  -5 -15   7     3212.09     3145.92    392.87 o
  -4 -15   7      965.00      884.49    246.23 o
  -3 -15   7     7398.92     7623.13    325.14 o
  -2 -15   7      489.67      674.20    242.74 o
  -1 -15   7     5721.89     6053.45    483.35 o
   0 -15   7     4374.34     4446.58    441.61 o
   1 -15   7     1227.93      959.71    235.42 o
   2 -15   7     5941.74     6446.11    526.16 o
   3 -15   7      226.49      191.35    163.38 o
   4 -15   7     2624.07     2446.22    373.59 o
   5 -15   7     1809.10     1373.35    320.82 o
   6 -15   7      367.55      275.05    219.32 o
   7 -15   7     1000.14     1187.93    321.25 o
   8 -15   7        4.32        0.00    208.30 o
  -7 -14   7       10.26      -43.02    165.71 o
  -6 -14   7     4845.67     4910.65    502.00 o
  -5 -14   7     2648.64     2780.78    258.26 o
  -4 -14   7     3409.55     3670.57    220.51 o
  -3 -14   7    10489.49    10404.49    471.30 o
  -2 -14   7       40.24      147.48    131.38 o
  -1 -14   7    13003.08    12903.02    765.82 o
   0 -14   7     3842.79     4127.03    408.55 o
   1 -14   7     6306.40     6156.44    487.17 o
   2 -14   7    13001.29    11180.67    722.80 o
   3 -14   7      255.59      368.71    178.21 o
   4 -14   7    14815.51    12727.57    806.08 o
   5 -14   7     2726.90     2327.13    375.07 o
   6 -14   7     5537.14     4115.17    483.35 o
   7 -14   7     6554.98     5875.45    578.50 o
   8 -14   7      318.74      136.25    230.13 o
   9 -14   7     4088.02     4847.51    530.61 o
  -8 -13   7       11.05      139.01    196.86 o
  -7 -13   7       19.10      -48.10    152.99 o
  -6 -13   7      107.78        3.39    145.58 o
  -5 -13   7        0.16      -63.78     95.47 o
  -4 -13   7      704.42      745.83    119.56 o
  -3 -13   7      691.70      755.55    111.33 o
  -2 -13   7      848.89      965.86    213.39 o
  -1 -13   7     2357.64     2150.40    288.19 o
   0 -13   7      113.30      343.28    152.78 o
   1 -13   7     2816.42     3348.50    362.99 o
   2 -13   7     4247.33     4124.07    408.34 o
   3 -13   7      727.93      655.84    197.92 o
   4 -13   7     7775.97     7197.31    547.77 o
   5 -13   7      380.74      260.64    195.80 o
   6 -13   7     5414.28     6391.86    563.88 o
   7 -13   7     2917.55     2582.05    388.84 o
   8 -13   7     1210.12     1075.62    295.82 o
   9 -13   7     4116.46     4654.89    499.46 o
  -9 -12   7     3638.51     3287.47    438.85 o
  -8 -12   7     1954.51     2312.08    362.14 o
  -7 -12   7      864.86      607.32    212.33 o
  -6 -12   7     5474.48     4969.35    440.76 o
  -5 -12   7      474.41      453.38     99.50 o
  -4 -12   7     7321.65     7526.94    255.35 o
  -3 -12   7     4051.30     3839.96    201.40 o
  -2 -12   7     2131.27     1174.25    701.51 o
  -1 -12   7     6667.51     6168.09    444.79 o
   0 -12   7        5.91       53.19    108.28 o
   1 -12   7     3661.11     3358.88    343.92 o
   2 -12   7      665.76      572.78    177.36 o
   3 -12   7      877.02      683.18    196.22 o
   4 -12   7      606.92      672.37    201.52 o
   5 -12   7       15.54     -206.82    141.76 o
   6 -12   7        7.24     -195.48    130.32 o
   7 -12   7       74.32      442.88    199.83 o
   8 -12   7       19.20     -116.76    140.49 o
   9 -12   7      164.08      133.42    125.93 o
  10 -12   7       33.84       24.85    137.17 o
 -10 -11   7      179.62      216.57    187.11 o
  -9 -11   7     6162.79     5685.80    503.91 o
  -8 -11   7     1130.75     1057.40    242.42 o
  -7 -11   7     6600.12     6228.69    493.31 o
  -6 -11   7     9358.91     9178.74    691.65 o
  -5 -11   7     2686.51     2485.05    324.32 o
  -4 -11   7    17310.40    17669.21    598.89 o
  -3 -11   7     1421.85     1527.51    126.74 o
  -2 -11   7     8933.83     9019.38    437.16 o
  -1 -11   7    15746.31    14937.72    792.73 o
   0 -11   7     1905.09     2157.60    261.70 o
   1 -11   7    14941.46    13874.81    768.15 o
   2 -11   7     2087.89     2037.24    269.75 o
   3 -11   7     4708.92     4670.14    388.63 o
   4 -11   7    11794.42    11388.97    683.60 o
   5 -11   7      300.66      265.73    166.13 o
   6 -11   7     7735.20     8141.12    564.51 o
   7 -11   7      277.79      352.18    180.75 o
   8 -11   7     1794.40     1897.65    207.09 o
   9 -11   7      691.68      975.38    225.68 o
  10 -11   7      140.06      177.28    134.84 o
 -11 -10   7       29.63      -59.33    164.01 o
 -10 -10   7       70.68       65.48    155.75 o
  -9 -10   7      889.92     1051.47    238.82 o
  -8 -10   7       44.54      -22.67    105.53 o
  -7 -10   7     2939.62     2883.80    328.87 o
  -6 -10   7     1098.67     1204.08    115.64 o
  -5 -10   7     2651.27     2795.24    176.11 o
  -4 -10   7     2734.09     2705.34    191.62 o
  -3 -10   7      385.80      352.93     72.66 o
  -2 -10   7     7247.44     6773.41    740.29 o
  -1 -10   7     3360.90     3275.11    193.54 o
   0 -10   7     2568.67     2513.39    259.58 o
   1 -10   7     8660.88     8002.12    498.40 o
   2 -10   7     1424.33     1506.21    226.31 o
   3 -10   7     4312.44     4263.92    368.71 o
   4 -10   7    10141.65     9429.07    581.46 o
   5 -10   7     2675.98     2743.52    305.14 o
   6 -10   7     9846.92     9191.53    582.73 o
   7 -10   7        7.28      -13.05     94.16 o
   8 -10   7     3351.84     3192.48    346.89 o
   9 -10   7     1002.71     1290.80    181.74 o
  10 -10   7      584.27      713.48    226.74 o
 -11  -9   7      210.99      349.43    198.77 o
 -10  -9   7      513.13      846.13    224.83 o
  -9  -9   7     1030.85     1160.38    240.93 o
  -8  -9   7       25.72       40.90    123.12 o
  -7  -9   7     2674.64     2754.92    191.34 o
  -6  -9   7       23.42       52.68     60.23 o
  -5  -9   7     2210.22     1988.42    128.64 o
  -4  -9   7       91.28      183.32     59.03 o
  -3  -9   7       13.98       -8.43     55.62 o
  -2  -9   7      150.40      223.14     69.03 o
  -1  -9   7       37.28       57.89     60.92 o
   0  -9   7       31.39      -10.60     78.19 o
   1  -9   7      294.34      347.31    119.51 o
   2  -9   7      260.68       57.21     98.54 o
   3  -9   7     1051.90      845.50    171.43 o
   4  -9   7      276.77      385.45    145.79 o
   5  -9   7     1650.22     1335.20    219.53 o
   6  -9   7      651.30      582.72    120.23 o
   7  -9   7       99.16      143.37     96.46 o
   8  -9   7     1357.00     1501.50    175.65 o
   9  -9   7      245.86      170.31    113.27 o
  10  -9   7      939.21      700.98    231.40 o
  11  -9   7      508.62      457.08    216.57 o
 -12  -8   7     1397.44     1189.84    290.52 o
 -11  -8   7      192.58      176.94    155.96 o
 -10  -8   7     3290.42     3231.53    376.34 o
  -9  -8   7     3489.43     4001.38    394.14 o
  -8  -8   7     1239.16     1431.41    235.00 o
  -7  -8   7    11946.52    12077.41    468.88 o
  -6  -8   7      268.86      315.51     70.39 o
  -5  -8   7     8769.97     8586.41    283.52 o
  -4  -8   7     3677.49     3417.08    149.10 o
  -3  -8   7     5680.07     5904.39    257.42 o
  -2  -8   7    12787.29    12469.42    448.83 o
  -1  -8   7      262.34      303.63     60.20 o
   0  -8   7     7868.59     7697.26    296.34 o
   1  -8   7     4911.67     4920.40    336.50 o
   2  -8   7      500.13      413.00    117.18 o
   3  -8   7     2342.35     2286.86    236.70 o
   4  -8   7      215.78      268.48    115.91 o
   5  -8   7     2485.69     2540.78    185.66 o
   6  -8   7     1722.91     1519.40    158.52 o
   7  -8   7      628.85      626.93    121.14 o
   8  -8   7      752.24      781.48    191.14 o
   9  -8   7       46.46      -91.75    126.72 o
  10  -8   7        6.79      -91.54    164.01 o
  11  -8   7       10.65      181.60    183.72 o
 -13  -7   7       68.41      197.71    194.74 o
 -12  -7   7      512.33      716.87    236.27 o
 -11  -7   7       36.32       59.33    149.18 o
 -10  -7   7     2375.43     2138.11    318.49 o
  -9  -7   7      310.79      468.10    163.38 o
  -8  -7   7     1723.99     1625.77    150.90 o
  -7  -7   7     5567.04     5389.36    476.47 o
  -6  -7   7       67.25      111.53     61.07 o
  -5  -7   7    10961.13    10924.89    325.62 o
  -4  -7   7     4946.86     4432.98    211.12 o
  -3  -7   7     5886.24     5904.21    249.30 o
  -2  -7   7    19400.34    20432.27    676.74 o
  -1  -7   7       40.40       21.27     44.18 o
   0  -7   7    29261.43    30270.48    955.72 o
   1  -7   7     3883.25     4570.34    308.32 o
   2  -7   7    17009.43    15221.46    752.68 o
   3  -7   7    15833.99    14939.63    746.32 o
   4  -7   7     1265.85      993.46    119.30 o
   5  -7   7    12433.04    12171.82    463.48 o
   6  -7   7     1615.68     1525.31    151.39 o
   7  -7   7     5062.15     4985.92    307.58 o
   8  -7   7     5502.76     5129.05    477.95 o
   9  -7   7      517.14      735.09    210.21 o
  10  -7   7     3098.24     3979.13    422.32 o
  11  -7   7      353.26      257.46    197.07 o
 -13  -6   7      107.28      105.10    176.09 o
 -12  -6   7      105.24      162.95    164.65 o
 -11  -6   7        5.56       15.47    109.77 o
 -10  -6   7      360.65      541.41    166.77 o
  -9  -6   7      246.74      369.56    150.03 o
  -8  -6   7      124.42       99.22     77.54 o
  -7  -6   7      223.74      259.55     80.26 o
  -6  -6   7      286.31      325.88     58.97 o
  -5  -6   7     1060.68     1131.20     95.83 o
  -4  -6   7      888.91     1146.70    120.89 o
  -3  -6   7     2283.44     2103.32    126.50 o
  -2  -6   7     8762.23     8993.82    330.46 o
  -1  -6   7     2636.89     2566.13    130.80 o
   0  -6   7    13916.11    14953.32    532.94 o
   1  -6   7     1234.57      852.49    134.35 o
   2  -6   7    13030.97    12976.76    648.21 o
   3  -6   7    10459.91    10782.66    400.00 o
   4  -6   7     2582.46     2563.51    178.42 o
   5  -6   7    10995.53    11035.65    421.60 o
   6  -6   7       20.82      129.20     76.50 o
   7  -6   7     6395.15     6203.32    292.44 o
   8  -6   7     2594.52     2630.78    308.74 o
   9  -6   7     1726.66     1887.85    290.94 o
  10  -6   7     4582.68     5043.94    461.74 o
  11  -6   7        6.06      165.92    201.10 o
 -13  -5   7     2468.05     3014.54    401.56 o
 -12  -5   7     1899.89     2138.11    329.72 o
 -11  -5   7     1444.36     1582.50    276.75 o
 -10  -5   7     7273.13     7156.20    510.05 o
  -9  -5   7      334.97      319.52     96.10 o
  -8  -5   7    10400.47     9670.40    392.26 o
  -7  -5   7     5022.33     4200.66    235.11 o
  -6  -5   7     6014.96     5962.60    294.25 o
  -5  -5   7    15274.43    15565.84    539.43 o
  -4  -5   7      169.01      141.87     54.26 o
  -3  -5   7    19264.93    19355.12    638.28 o
  -2  -5   7     4307.90     4138.92    278.44 o
  -1  -5   7     4463.49     4320.78    179.74 o
   0  -5   7    11115.86    11138.29    557.94 o
   1  -5   7      310.87      303.45     64.82 o
   2  -5   7     3909.57     4005.36    190.99 o
   3  -5   7      395.23      484.58     83.60 o
   4  -5   7      251.38      309.36     76.32 o
   5  -5   7       18.01       99.90     68.06 o
   6  -5   7       10.00       34.41     69.53 o
   7  -5   7       44.75      -37.93    125.45 o
   8  -5   7       14.57       93.66    134.56 o
   9  -5   7       81.04       80.52    147.91 o
  10  -5   7      250.30      258.31    199.61 o
  11  -5   7       78.74      257.46    221.65 o
 -14  -4   7       25.51      103.83    183.93 o
 -13  -4   7     4263.49     4593.65    472.55 o
 -12  -4   7     1199.79     1382.88    267.42 o
 -11  -4   7     4437.01     4541.52    398.80 o
 -10  -4   7    10051.78     9354.56    722.27 o
  -9  -4   7      916.70     1017.02    134.98 o
  -8  -4   7    28359.38    29536.65   1114.93 o
  -7  -4   7     5057.60     4796.69    235.64 o
  -6  -4   7    31540.33    31829.03   1027.28 o
  -5  -4   7    46103.27    46659.32   1452.34 o
  -4  -4   7     2283.48     2258.37    133.35 o
  -3  -4   7    83109.06    91447.03   2655.83 o
  -2  -4   7    11747.36    12235.37    400.46 o
  -1  -4   7    59456.43    61731.35   1879.27 o
   0  -4   7    47218.32    51639.14   1535.07 o
   1  -4   7     6285.37     6009.06    240.41 o
   2  -4   7    57982.15    62323.14   1854.18 o
   3  -4   7     6597.02     6831.87    275.99 o
   4  -4   7    25188.65    23548.77   2746.38 o
   5  -4   7    15547.74    15557.83    542.63 o
   6  -4   7     2405.29     2609.07    172.70 o
   7  -4   7     8310.62     8141.55    530.61 o
   8  -4   7      176.01      260.43    156.38 o
   9  -4   7     3199.56     3508.49    383.97 o
  10  -4   7      715.13      577.86    232.88 o
  11  -4   7      219.01      591.42    236.48 o
 -14  -3   7        9.70       82.85    171.22 o
 -13  -3   7      186.25      220.80    169.73 o
 -12  -3   7        0.00     -122.69    115.06 o
 -11  -3   7      468.12      704.58    191.98 o
 -10  -3   7      589.80      635.69    123.16 o
  -9  -3   7      988.32      813.78    124.66 o
  -8  -3   7     3285.63     2934.45    190.12 o
  -7  -3   7      381.74      478.75     90.87 o
  -6  -3   7    11847.05    12017.79    440.64 o
  -5  -3   7     5490.02     5142.26    316.58 o
  -4  -3   7    10207.43    10383.28    526.37 o
  -3  -3   7    21056.48    22165.31    676.72 o
  -2  -3   7        2.41       -0.88     72.89 o
  -1  -3   7    25069.58    25537.08    783.08 o
   0  -3   7    18683.50    19224.72    609.87 o
   1  -3   7     6591.73     6048.03    239.07 o
   2  -3   7    44754.23    45623.14   1790.59 o
   3  -3   7      777.23      829.35    174.40 o
   4  -3   7    29476.01    30240.72    950.01 o
   5  -3   7    10117.78    10377.74    388.26 o
   6  -3   7     8954.57     9259.55    561.76 o
   7  -3   7    12017.23    12507.82    713.69 o
   8  -3   7       33.43      -38.57    130.32 o
   9  -3   7     6893.54     6612.03    510.05 o
  10  -3   7      828.01      747.60    234.79 o
 -14  -2   7      995.12     1110.59    252.80 o
 -13  -2   7     3340.19     3988.66    413.42 o
 -12  -2   7       56.29      139.64    130.32 o
 -11  -2   7     4796.79     4798.56    287.39 o
 -10  -2   7     1104.05     1205.90    153.97 o
  -9  -2   7     2832.53     2441.52    183.40 o
  -8  -2   7     7490.13     7192.16    319.21 o
  -7  -2   7      134.76      195.38    120.36 o
  -6  -2   7     9184.91     9476.12    506.87 o
  -5  -2   7      700.54      629.35    125.45 o
  -4  -2   7     1208.00     1127.75    140.49 o
  -3  -2   7     2955.16     2969.78    128.59 o
  -2  -2   7        7.28       34.94     39.09 o
  -1  -2   7      277.02      246.82     52.08 o
   0  -2   7       21.87        0.83     40.50 o
   1  -2   7      148.36       98.59     51.37 o
   2  -2   7     1268.93     1006.18    331.21 o
   3  -2   7       71.86       23.21     51.39 o
   4  -2   7     4680.23     4616.24    332.26 o
   5  -2   7      107.22      213.81    124.39 o
   6  -2   7     1972.07     1626.36    229.70 o
   7  -2   7     1592.88     1501.55    243.48 o
   8  -2   7       45.18      115.49    148.33 o
   9  -2   7     1906.14     1819.40    304.93 o
  10  -2   7      111.87       87.09    185.42 o
 -14  -1   7     3074.16     3269.88    389.90 o
 -13  -1   7     3788.14     3163.30    368.92 o
 -12  -1   7     1856.56     1611.95    266.57 o
 -11  -1   7    10520.41    10133.54    449.59 o
 -10  -1   7      162.66      122.55     90.10 o
  -9  -1   7    11714.59    10890.50    442.72 o
  -8  -1   7    12080.60    11457.42    618.12 o
  -7  -1   7     3957.03     4255.45    314.25 o
  -6  -1   7    38962.26    39645.47   1738.03 o
  -5  -1   7      157.93      169.73    104.47 o
  -4  -1   7    22394.06    22148.37    689.14 o
  -3  -1   7    13768.78    14290.82    511.01 o
  -2  -1   7     4513.53     4643.51    189.01 o
  -1  -1   7    18007.82    18383.63    585.81 o
   0  -1   7      597.31      586.83     74.50 o
   1  -1   7    12212.10    12038.67    590.79 o
   2  -1   7     3721.02     3774.17    177.84 o
   3  -1   7      543.95      643.75     84.51 o
   4  -1   7     3572.80     3565.22    182.53 o
   5  -1   7      163.49      292.00    134.13 o
   6  -1   7     3009.84     2682.49    289.46 o
   7  -1   7      191.77     -107.65    121.00 o
   8  -1   7      478.35      610.92    198.34 o
   9  -1   7       80.54      326.33    202.37 o
  10  -1   7        0.58       15.47    176.94 o
 -14   0   7      585.94      682.75    216.78 o
 -13   0   7      191.04      128.84    139.86 o
 -12   0   7     1345.79     1519.74    304.82 o
 -11   0   7     2667.91     2542.53    246.13 o
 -10   0   7      231.04      271.35    104.83 o
  -9   0   7     9105.04     8158.50    520.01 o
  -8   0   7     2464.07     2578.87    267.00 o
  -7   0   7    12248.93    11852.64    393.97 o
  -6   0   7    13689.27    13440.62    686.14 o
  -5   0   7      114.73      115.17     43.04 o
  -4   0   7    24464.43    24412.15    767.84 o
  -3   0   7    20227.47    19640.59    625.84 o
  -2   0   7    26218.05    26713.84    828.85 o
  -1   0   7    27133.54    27972.98    865.96 o
   0   0   7     1555.22     1465.58    108.93 o
   1   0   7    17976.26    18138.49    591.76 o
   2   0   7     6065.53     6002.72    247.71 o
   3   0   7     9269.25     8678.47    565.15 o
   4   0   7    10288.60    10026.85    575.11 o
   5   0   7      478.29      460.25    149.39 o
   6   0   7     5637.62     5135.27    397.32 o
   7   0   7      537.06      693.35    194.95 o
   8   0   7     1246.17      877.49    235.64 o
   9   0   7      995.30      873.25    244.32 o
 -14   1   7      607.65      511.32    190.50 o
 -13   1   7       90.25       60.43    188.49 o
 -12   1   7       48.83     -150.35    175.24 o
 -11   1   7      236.04      358.97    112.65 o
 -10   1   7       34.28        6.78    159.56 o
  -9   1   7       30.29      138.16    165.50 o
  -8   1   7      173.99      220.17    143.03 o
  -7   1   7      381.30      447.12    150.45 o
  -6   1   7       10.58       55.52     99.38 o
  -5   1   7      376.27      360.52    113.16 o
  -4   1   7     9144.28     9357.59    350.36 o
  -3   1   7     2504.00     2529.50    149.48 o
  -2   1   7    14889.18    14738.28    497.91 o
  -1   1   7     7746.25     7615.10    405.05 o
   0   1   7      889.45      817.88     93.12 o
   1   1   7     4941.31     4791.83    218.80 o
   2   1   7      776.08      794.77    109.77 o
   3   1   7     6060.18     6468.50    269.25 o
   4   1   7     2073.26     1870.90    244.75 o
   5   1   7      582.00      523.40    174.82 o
   6   1   7     2811.69     2722.54    320.82 o
   7   1   7      147.65      -81.16    140.92 o
   8   1   7     1298.32     1286.25    284.80 o
   9   1   7      982.30     1180.30    296.03 o
 -14   2   7     1652.40     1531.64    282.89 o
 -13   2   7       12.05       69.89    104.30 o
 -12   2   7     2033.12     1928.76    207.49 o
 -11   2   7     1507.70     1514.26    282.68 o
 -10   2   7      616.25      798.03    215.29 o
  -9   2   7     5576.29     5714.19    440.97 o
  -8   2   7        4.73        6.99    137.53 o
  -7   2   7     5282.67     4965.11    379.31 o
  -6   2   7      666.37      435.67    142.61 o
  -5   2   7     2136.63     2090.48    190.61 o
  -4   2   7     2898.93     2957.15    178.62 o
  -3   2   7      388.78      457.47    159.25 o
  -2   2   7      362.24      373.10     79.35 o
  -1   2   7      346.12      359.37     80.18 o
   0   2   7      265.70      226.30    130.43 o
   1   2   7      115.52      142.25     72.31 o
   2   2   7        3.16        1.86     60.03 o
   3   2   7       40.60       71.20    106.38 o
   4   2   7        3.08      113.16    120.57 o
   5   2   7       63.44      -48.31    111.89 o
   6   2   7       93.98     -175.88    122.90 o
   7   2   7       16.98      205.76    177.58 o
   8   2   7      380.76      577.01    233.31 o
   9   2   7       32.36      262.55    204.91 o
 -14   3   7      732.34      733.45    296.88 o
 -13   3   7       95.51      148.56    119.04 o
 -12   3   7     3315.67     3653.64    431.44 o
 -11   3   7      663.60      549.25    222.29 o
 -10   3   7     3412.70     3032.98    347.31 o
  -9   3   7     8767.13     8881.52    581.04 o
  -8   3   7      297.39      243.90    170.16 o
  -7   3   7    11510.13    11505.09    665.38 o
  -6   3   7     2887.07     3005.05    184.27 o
  -5   3   7    12182.87    12209.60    456.70 o
  -4   3   7    12792.32    11906.07    450.12 o
  -3   3   7     1702.97     1763.48    223.03 o
  -2   3   7    18744.58    18122.08    622.99 o
  -1   3   7     1396.34     1332.56    131.03 o
   0   3   7    12642.34    12701.84    464.88 o
   1   3   7     3839.61     3887.93    209.87 o
   2   3   7     2132.49     2073.69    257.04 o
   3   3   7     6540.26     6526.00    458.77 o
   4   3   7      462.82      688.26    184.36 o
   5   3   7     2988.24     2846.50    332.69 o
   6   3   7     1762.83     1681.24    285.22 o
   7   3   7      258.34      126.72    182.45 o
   8   3   7      889.93      656.90    260.64 o
 -14   4   7       76.96      -49.42    118.79 o
 -13   4   7        1.28      -26.06    208.73 o
 -12   4   7      415.73      852.06    268.06 o
 -11   4   7       55.04       10.81    173.76 o
 -10   4   7      800.30      877.92    248.35 o
  -9   4   7     1378.41     1736.55    283.53 o
  -8   4   7     1009.81      797.18    221.02 o
  -7   4   7     4956.97     4999.23    398.38 o
  -6   4   7      221.64      321.42     98.75 o
  -5   4   7     5652.40     5207.60    268.02 o
  -4   4   7     5336.91     5331.73    509.95 o
  -3   4   7     2744.63     2733.61    196.66 o
  -2   4   7    16614.74    16616.30    596.09 o
  -1   4   7      104.08      142.22     87.71 o
   0   4   7    18276.07    17455.75    890.00 o
   1   4   7     4027.13     3912.94    219.02 o
   2   4   7     5817.93     6042.64    441.40 o
   3   4   7     8190.64     8797.60    575.32 o
   4   4   7      153.14      118.03    160.83 o
   5   4   7     8019.21     8812.86    606.47 o
   6   4   7     1437.59      830.03    246.23 o
   7   4   7     2687.04     3002.46    413.00 o
 -14   5   7      369.02      722.80    307.47 o
 -13   5   7      786.32      718.78    292.85 o
 -12   5   7     2130.99     2332.64    382.91 o
 -11   5   7       25.27      -97.26    189.87 o
 -10   5   7     3178.29     2971.95    373.59 o
  -9   5   7      934.57     1011.42    255.77 o
  -8   5   7      834.04      634.23    212.96 o
  -7   5   7     2275.47     2131.54    296.67 o
  -6   5   7       97.67      232.27    100.85 o
  -5   5   7     2647.49     2709.26    203.39 o
  -4   5   7       68.45       93.87     94.72 o
  -3   5   7      540.81      643.68    126.28 o
  -2   5   7      371.19      309.08    109.97 o
  -1   5   7      252.71      256.91    104.21 o
   0   5   7      104.54      104.28     95.40 o
   1   5   7      229.42      192.83    157.23 o
   2   5   7      253.21      250.68    167.19 o
   3   5   7      590.09      980.27    233.73 o
   4   5   7      122.60      311.92    178.00 o
   5   5   7      908.11     1176.91    285.01 o
   6   5   7       34.54      223.56    213.81 o
   7   5   7      698.84      798.88    276.75 o
 -14   6   7      254.89      280.98    276.75 o
 -13   6   7     3332.21     3497.89    490.56 o
 -12   6   7     3479.79     3812.99    472.33 o
 -11   6   7      974.89     1461.92    312.98 o
 -10   6   7     9666.02     9201.49    663.26 o
  -9   6   7      320.40      265.52    199.40 o
  -8   6   7    11419.79    12298.89    762.43 o
  -7   6   7     9099.03     8979.63    606.89 o
  -6   6   7     3109.92     2905.38    374.75 o
  -5   6   7    20372.02    19563.16    713.58 o
  -4   6   7      562.48      514.79    129.85 o
  -3   6   7    17097.91    16712.16    628.11 o
  -2   6   7     7503.47     7320.30    353.12 o
   0   6   7    10842.12    10352.50    741.35 o
   1   6   7       34.91       62.30    149.60 o
   2   6   7     4902.82     4872.51    455.38 o
   3   6   7     1406.35     1452.60    286.92 o
   4   6   7      754.43      738.70    238.82 o
   5   6   7     1873.18     1698.20    330.36 o
   6   6   7        0.45     -301.54    201.94 o
 -13   7   7      876.53      645.88    313.83 o
 -12   7   7      466.13      365.11    246.02 o
 -11   7   7     1070.78     1141.52    302.39 o
 -10   7   7     3863.10     3527.77    433.13 o
  -9   7   7       25.87       25.43    160.41 o
  -8   7   7     9097.59     9436.49    660.72 o
  -7   7   7     3189.17     3037.53    303.34 o
  -6   7   7     4588.16     4635.66    380.90 o
  -5   7   7    13453.60    14255.68    815.41 o
  -4   7   7       91.81       44.29    148.33 o
  -3   7   7    19806.95    19856.99    733.59 o
  -2   7   7     2875.85     3110.71    237.67 o
   0   7   7    11802.32    11573.33    734.88 o
   1   7   7      431.64      355.57    215.29 o
   2   7   7    10930.13    10569.33    718.14 o
   3   7   7     1379.24     1806.05    334.81 o
   4   7   7     3417.49     3657.03    457.71 o
   5   7   7     3083.65     3330.70    455.80 o
 -13   8   7      455.89      620.24    304.08 o
 -12   8   7       25.72      239.45    231.61 o
 -11   8   7      240.51      388.21    256.40 o
 -10   8   7      144.93      568.75    239.03 o
  -9   8   7       24.14       15.05    177.58 o
  -8   8   7        1.20      144.31    184.36 o
  -7   8   7       80.90      188.37    198.98 o
  -6   8   7      341.82      528.27    142.40 o
  -5   8   7      356.64      272.70    142.40 o
  -4   8   7      220.97      164.94    113.58 o
  -3   8   7     2145.82     2548.34    329.51 o
  -2   8   7       94.51      132.42    111.37 o
  -1   8   7     1588.34     1741.60    199.62 o
   0   8   7     1223.44     1348.77    306.84 o
   1   8   7      646.77      554.76    240.09 o
   2   8   7     2441.14     2628.24    407.70 o
   3   8   7        1.30       19.71    210.63 o
   4   8   7     1871.73     1536.09    358.33 o
 -12   9   7        4.69      267.21    281.62 o
 -11   9   7     2021.76     1425.48    349.01 o
 -10   9   7     1746.08     2051.86    383.12 o
  -9   9   7     1041.11      871.35    287.13 o
  -8   9   7     4832.08     4831.19    515.14 o
  -7   9   7        7.96       73.99    127.06 o
  -6   9   7     3679.21     3330.35    272.49 o
  -5   9   7      816.73      982.46    175.88 o
  -4   9   7      906.78     1010.73    180.66 o
  -3   9   7     1325.97     1332.66    193.29 o
  -2   9   7       16.97       40.05    113.79 o
  -1   9   7      809.81      960.77    262.55 o
   0   9   7       47.42      170.79    202.16 o
   1   9   7       51.36      107.22    211.27 o
   2   9   7       42.55      157.87    227.37 o
   3   9   7       61.36      168.68    244.96 o
 -11  10   7     1956.01     2161.84    432.07 o
 -10  10   7      430.60      169.31    251.32 o
  -9  10   7     2371.00     2272.45    408.76 o
  -8  10   7     2686.96     2576.96    426.14 o
  -7  10   7      665.90      720.84    172.72 o
  -6  10   7     3277.31     3359.82    286.20 o
  -5  10   7      155.45      297.44    136.43 o
  -4  10   7     2013.02     1925.81    377.29 o
  -3  10   7     1598.83     2092.93    234.49 o
  -2  10   7      446.78      788.07    255.34 o
  -1  10   7     2592.27     3017.30    419.78 o
   0  10   7       10.81       -4.24    199.61 o
   1  10   7      775.78      509.20    273.14 o
   2  10   7      479.47      364.05    278.02 o
 -10  11   7        3.48      188.81    260.64 o
  -9  11   7     1639.43     1433.95    371.68 o
  -8  11   7       75.13      527.43    255.34 o
  -7  11   7      789.46      829.51    189.74 o
  -6  11   7     1052.65     1221.54    410.46 o
  -5  11   7        5.60       82.64    246.34 o
  -4  11   7     2111.07     2020.87    377.61 o
  -3  11   7      701.52      730.05    179.91 o
  -2  11   7      796.88      780.65    266.79 o
  -1  11   7     1555.14     1556.22    340.74 o
   0  11   7        1.79      -97.48    219.53 o
  -8  12   7       65.44      518.32    284.37 o
  -7  12   7       11.86      -34.99    141.69 o
  -6  12   7       16.30      -66.94    339.36 o
  -5  12   7        5.79      -15.58    162.85 o
  -4  12   7      202.56      323.61    154.70 o
  -3  12   7        3.15     -253.01    168.68 o
  -3 -17   8        8.70     -113.79    217.63 o
  -2 -17   8      292.91      298.27    150.22 o
  -1 -17   8       16.60        2.61    133.68 o
   0 -17   8      193.34      321.52    152.02 o
   1 -17   8      287.20      120.15    191.14 o
   2 -17   8       40.42      157.87    189.44 o
   3 -17   8     1142.25     1154.87    299.00 o
   4 -17   8       47.31      250.68    210.42 o
   5 -17   8      659.94      754.38    280.14 o
  -3 -16   8       23.27      218.79    122.95 o
  -2 -16   8     1893.66     1782.62    223.42 o
  -1 -16   8      180.15      190.93    176.30 o
   0 -16   8      995.82      614.31    222.50 o
   1 -16   8      885.49      915.64    241.15 o
   2 -16   8       74.52      -77.34    147.27 o
   3 -16   8      434.07      367.23    205.55 o
   4 -16   8       67.09      274.63    208.09 o
   5 -16   8       85.64      165.92    199.40 o
   6 -16   8       46.19      198.34    215.51 o
  -6 -15   8       30.24       38.99    158.29 o
  -4 -15   8     2746.67     3366.79    518.95 o
  -3 -15   8     1868.11     2304.45    324.42 o
  -2 -15   8     7050.58     6461.36    499.46 o
  -1 -15   8        6.20      -70.14    125.02 o
   0 -15   8     6291.76     6506.92    515.99 o
   1 -15   8     2909.11     3174.53    389.90 o
   2 -15   8     2572.42     2295.34    360.24 o
   3 -15   8     7070.75     7371.49    581.68 o
   4 -15   8       30.13      339.47    196.65 o
   5 -15   8     4850.75     4698.11    515.99 o
   6 -15   8     1021.37     1059.73    300.48 o
   7 -15   8      973.55      949.96    293.49 o
  -7 -14   8      400.87      639.31    239.24 o
  -6 -14   8      130.62      -12.29    156.38 o
  -5 -14   8     2903.22     2802.43    360.02 o
  -4 -14   8      295.41      401.70    100.89 o
  -3 -14   8     3410.25     3019.84    344.77 o
  -2 -14   8     4476.82     4460.36    414.48 o
  -1 -14   8      500.11      315.52    165.71 o
   0 -14   8    10552.25     9496.46    631.47 o
   1 -14   8     1418.98     1193.02    254.92 o
   2 -14   8     6718.05     6659.92    528.28 o
   3 -14   8     8567.26     8641.00    623.42 o
   4 -14   8      749.63     1090.67    264.67 o
   5 -14   8    10174.06     9557.28    689.75 o
   6 -14   8      875.39      781.50    255.13 o
   7 -14   8     4338.04     4835.64    518.32 o
   8 -14   8     3160.34     3446.82    460.04 o
  -9 -13   8       82.40      107.86    185.84 o
  -8 -13   8     1330.07     1700.10    318.07 o
  -7 -13   8      994.07     1049.13    242.63 o
  -6 -13   8      263.78      421.26    162.11 o
  -5 -13   8     1377.78     1388.40    144.91 o
  -4 -13   8      142.29       66.10     82.32 o
  -3 -13   8      759.65      649.51    124.43 o
  -2 -13   8       30.28      152.36    147.48 o
  -1 -13   8       17.33      132.23    133.92 o
   0 -13   8      444.57      314.25    155.54 o
   1 -13   8      116.68      135.19    139.43 o
   2 -13   8      963.99     1022.86    232.03 o
   3 -13   8      207.46      -56.15    140.70 o
   4 -13   8      503.57      525.10    209.15 o
   5 -13   8     1231.66     1546.68    300.06 o
   6 -13   8        1.16      -52.34    144.73 o
   7 -13   8     1340.66     1420.39    303.02 o
   8 -13   8      573.43      594.60    234.79 o
   9 -13   8      408.06      170.06    140.53 o
  -9 -12   8        4.25      153.63    164.65 o
  -8 -12   8     9751.21     9722.98    679.57 o
  -7 -12   8     3871.82     3781.00    396.68 o
  -6 -12   8     7125.10     8811.16    610.49 o
  -5 -12   8    16201.83    16397.84    512.63 o
  -4 -12   8      524.12      410.34     88.94 o
  -3 -12   8    19809.36    20547.87   1041.93 o
  -2 -12   8     3285.94     3390.38    221.69 o
  -1 -12   8     9081.92     8903.34    565.36 o
   0 -12   8    10826.06    10256.98    626.60 o
   1 -12   8      100.42      -78.62    110.19 o
   2 -12   8    10840.20    10096.99    635.29 o
   3 -12   8     2361.48     2080.89    300.06 o
   4 -12   8     4012.17     4077.45    407.07 o
   5 -12   8     3634.67     3576.51    391.81 o
   6 -12   8      278.58      170.58    161.05 o
   7 -12   8     2051.54     2093.82    332.90 o
   8 -12   8        9.03       18.36    114.02 o
   9 -12   8      451.48      824.84    179.39 o
 -10 -11   8     1437.69     1707.31    327.39 o
  -9 -11   8      434.87      669.83    209.36 o
  -8 -11   8     5772.40     6502.05    516.83 o
  -7 -11   8      571.63      514.08    184.14 o
  -6 -11   8     9477.70     9954.40    431.75 o
  -5 -11   8    10551.43    10727.27    363.65 o
  -4 -11   8     3448.08     3259.78    217.79 o
  -2 -11   8      530.91      488.88    128.20 o
  -1 -11   8    13996.52    13470.66    513.20 o
   0 -11   8     8972.47     9381.40    574.26 o
   1 -11   8     3885.57     3988.03    357.91 o
   2 -11   8    25506.46    24806.50   1226.71 o
   3 -11   8       66.87      215.08    139.22 o
   4 -11   8    14109.69    14438.26    817.95 o
   5 -11   8     3005.20     3437.08    365.75 o
   6 -11   8     1888.16     1980.45    296.03 o
   7 -11   8     7041.04     7019.96    458.56 o
   8 -11   8       13.85      -44.59    119.62 o
   9 -11   8     3089.86     3520.76    279.74 o
  10 -11   8     1381.34     1814.95    321.88 o
 -11 -10   8      419.63      382.91    197.07 o
 -10 -10   8      367.75      396.26    193.26 o
  -9 -10   8       38.11      155.11    146.00 o
  -8 -10   8      138.72      179.27    135.83 o
  -7 -10   8        2.68       92.62     78.91 o
  -6 -10   8      155.04      137.30    163.06 o
  -5 -10   8       20.82       66.76     61.79 o
  -4 -10   8      648.39      718.36    118.73 o
  -3 -10   8     2151.78     2363.36    258.10 o
  -2 -10   8       40.42      -91.47    115.91 o
  -1 -10   8     6976.51     6579.97    289.35 o
   0 -10   8     2741.18     2581.41    273.99 o
   1 -10   8     4726.30     4330.25    342.65 o
   2 -10   8     4201.23     4315.84    350.06 o
   3 -10   8     1283.62     1021.80    204.70 o
   4 -10   8     3327.14     2849.68    305.35 o
   5 -10   8      201.87      111.25    123.75 o
   6 -10   8     1612.03     1687.66    182.38 o
   7 -10   8     3325.67     3533.58    252.70 o
   8 -10   8       87.75       93.17    107.06 o
   9 -10   8     2265.95     2433.49    442.88 o
  10 -10   8      454.51      687.20    239.87 o
 -12  -9   8      155.74      476.15    203.64 o
 -11  -9   8     3875.78     3210.13    412.15 o
 -10  -9   8     1482.36     1327.58    265.30 o
  -9  -9   8     2917.45     2764.07    341.80 o
  -8  -9   8     3119.29     3425.85    352.82 o
  -7  -9   8      240.19      337.12     94.97 o
  -6  -9   8     3993.17     3862.43    219.99 o
  -5  -9   8     2475.99     2576.43    171.84 o
  -4  -9   8     4393.42     4203.19    222.61 o
  -3  -9   8     3374.36     3091.11    182.14 o
  -2  -9   8      782.11      927.89    102.38 o
  -1  -9   8      892.05      892.28     95.82 o
   0  -9   8       18.44       33.93     46.16 o
   1  -9   8      984.53     1220.56    197.92 o
   2  -9   8      534.88      744.42    170.58 o
   3  -9   8      286.87      455.80    149.60 o
   4  -9   8       35.42     -117.61     91.12 o
   5  -9   8        0.61       23.72     76.66 o
   6  -9   8        0.14      -36.33     86.18 o
   7  -9   8      126.16      219.98    106.24 o
   8  -9   8       37.82        4.89     96.27 o
   9  -9   8      116.00      165.71    166.34 o
  10  -9   8        0.27     -169.10    165.28 o
 -12  -8   8      382.96      485.47    206.61 o
 -11  -8   8     2696.95     2440.07    354.94 o
 -10  -8   8       90.19       49.59    118.03 o
  -9  -8   8     6072.50     6560.54    496.28 o
  -8  -8   8     3514.04     3744.05    510.90 o
  -7  -8   8     3054.51     3145.23    199.24 o
  -6  -8   8     7294.46     7236.34    381.43 o
  -5  -8   8      237.02      198.78     76.05 o
  -4  -8   8     9145.84     9058.77    359.80 o
  -3  -8   8     7679.92     7320.13    302.35 o
  -2  -8   8     6281.02     6332.92    267.19 o
  -1  -8   8    22173.53    22907.92    755.26 o
   0  -8   8       19.67       26.48     53.61 o
   1  -8   8    12164.89    11971.07    638.89 o
   2  -8   8     1639.29     2081.53    228.43 o
   3  -8   8     4007.75     4161.57    320.40 o
   4  -8   8     6000.25     6026.59    286.32 o
   5  -8   8      293.94      247.12     95.55 o
   6  -8   8     3447.55     3650.50    230.55 o
   7  -8   8      698.41      792.80    133.96 o
   8  -8   8      219.82      277.37    112.59 o
   9  -8   8      592.66      683.39    217.63 o
  10  -8   8        7.02     -154.48    168.46 o
 -13  -7   8        0.84      -33.27    176.30 o
 -12  -7   8        5.74      123.33    166.56 o
 -11  -7   8       50.62       93.87    135.41 o
 -10  -7   8       54.29       12.50    119.51 o
  -9  -7   8     1070.50     1291.55    232.25 o
  -8  -7   8      283.66      270.32     87.91 o
  -7  -7   8     1267.94     1096.83    128.76 o
  -6  -7   8      822.95      713.20    106.47 o
  -5  -7   8       30.61       22.68     57.43 o
  -4  -7   8     6002.80     5781.63    255.07 o
  -3  -7   8      189.23      104.35     51.01 o
  -2  -7   8     5152.24     4910.21    216.11 o
  -1  -7   8     3969.19     3753.67    173.36 o
   0  -7   8       76.14      106.29     62.09 o
   1  -7   8    10680.08    10217.14    553.28 o
   2  -7   8     2171.13     1986.38    212.96 o
   3  -7   8     7028.36     7048.45    301.32 o
   4  -7   8     8133.42     8124.83    686.99 o
   5  -7   8     1316.70     1264.81    141.00 o
   6  -7   8     8198.08     8544.69    375.81 o
   7  -7   8      477.05      332.22    104.83 o
   8  -7   8     3782.07     3776.97    378.46 o
   9  -7   8     1883.51     1581.22    299.00 o
  10  -7   8      293.04        7.42    183.72 o
 -13  -6   8       62.07     -137.74    144.52 o
 -12  -6   8      910.55      688.05    209.57 o
 -11  -6   8      859.85      780.65    200.25 o
 -10  -6   8      618.35     1152.76    229.49 o
  -9  -6   8     3120.67     3192.09    212.60 o
  -8  -6   8       54.51      -17.88     81.37 o
  -7  -6   8     2859.46     2545.94    175.05 o
  -6  -6   8      152.40      246.05     73.44 o
  -5  -6   8      181.00      220.77     68.47 o
  -4  -6   8      263.46      291.89     64.76 o
  -3  -6   8      835.21      507.48    340.11 o
  -2  -6   8     3176.61     3034.93    230.23 o
  -1  -6   8     1466.48     1535.05     97.25 o
   0  -6   8       41.01      106.36     30.82 o
   1  -6   8     1177.93     1243.81    111.39 o
   2  -6   8      111.02      131.75     67.67 o
   3  -6   8     1587.10     1631.72    135.02 o
   4  -6   8      467.19      508.46     96.99 o
   5  -6   8      651.20      706.00    113.08 o
   6  -6   8     2528.91     2459.91    180.25 o
   7  -6   8      114.26       15.26    152.36 o
   8  -6   8     3719.55     3042.94    354.09 o
   9  -6   8      413.13      646.73    227.37 o
  10  -6   8     1026.29     1161.44    283.10 o
 -13  -5   8       15.11      -15.26    150.03 o
 -12  -5   8     3830.59     3429.45    399.01 o
 -11  -5   8     2617.11     2469.95    319.97 o
 -10  -5   8     4273.01     4135.61    257.84 o
  -9  -5   8    11334.51    11322.32    462.00 o
  -8  -5   8      141.01      190.16     78.05 o
  -7  -5   8    14487.00    12722.92    838.19 o
  -6  -5   8     4334.07     3994.60    207.52 o
  -5  -5   8    10521.64    10564.92    398.75 o
  -4  -5   8    23373.68    23318.38   1095.65 o
  -3  -5   8     1652.29     1582.28    173.76 o
  -2  -5   8    26276.18    27384.23    844.50 o
  -1  -5   8     5948.72     6251.78    693.56 o
   0  -5   8    13593.03    13683.52    465.34 o
   1  -5   8    13068.97    13927.66    479.52 o
   2  -5   8      308.04      283.58     74.46 o
   3  -5   8    10241.39    10649.16    398.54 o
   4  -5   8      974.58     1107.35    123.00 o
   5  -5   8     3366.38     3500.87    237.12 o
   6  -5   8     2641.47     2836.99    192.27 o
   7  -5   8      285.34      314.04    166.77 o
   8  -5   8     1056.94     1002.94    237.76 o
   9  -5   8       38.75      184.78    188.38 o
  10  -5   8       50.46     -152.36    200.25 o
 -14  -4   8      402.55      976.88    252.59 o
 -13  -4   8       18.55       40.05    150.88 o
 -12  -4   8     2158.24     2040.21    315.52 o
 -11  -4   8      624.55      732.76    190.71 o
 -10  -4   8     3409.81     3340.63    231.84 o
  -9  -4   8     5212.84     5169.59    274.42 o
  -8  -4   8     1389.68     1317.72    139.17 o
  -7  -4   8    22942.14    23789.48    805.42 o
  -6  -4   8     2376.44     2521.91    166.98 o
  -5  -4   8    29710.99    30034.37   1340.71 o
  -4  -4   8    21576.00    22945.34   1050.83 o
  -3  -4   8     7287.23     7607.85    410.03 o
  -2  -4   8    36112.62    36537.55   1106.46 o
  -1  -4   8      639.64      586.27     72.93 o
   0  -4   8    43021.46    45768.63   1376.84 o
   1  -4   8    25471.88    25374.50    800.51 o
   2  -4   8    16962.20    16836.73    565.55 o
   3  -4   8    36284.46    37361.68   1159.61 o
   4  -4   8       44.22       80.15    130.74 o
   5  -4   8    20127.12    20086.96    679.61 o
   6  -4   8     7373.62     7689.35    505.81 o
   7  -4   8     4702.07     5134.00    426.99 o
   8  -4   8     8718.29     8500.30    581.46 o
   9  -4   8        0.23        7.63    166.98 o
  10  -4   8     3687.46     4205.44    460.47 o
 -14  -3   8      245.31      178.21    180.54 o
 -13  -3   8      250.27      193.89    164.23 o
 -12  -3   8     1121.91     1152.54    248.56 o
 -11  -3   8        0.99       67.16    100.59 o
 -10  -3   8      932.15      917.16    134.94 o
  -9  -3   8      256.03      328.83    101.89 o
  -8  -3   8        4.66      -64.35     70.46 o
  -7  -3   8      253.53      303.02    128.63 o
  -6  -3   8      877.21      781.08    151.93 o
  -5  -3   8     1241.48     1087.07    157.66 o
  -4  -3   8      138.37       -7.63     78.62 o
  -3  -3   8     2516.84     2357.65    115.68 o
  -2  -3   8     7970.65     7629.69    453.90 o
  -1  -3   8       31.14       40.47     45.82 o
   0  -3   8     9674.98     9849.32    480.28 o
   1  -3   8     4983.23     4869.35    561.44 o
   2  -3   8     7559.21     6835.43    276.79 o
   3  -3   8     8957.32     8484.40    330.72 o
   4  -3   8      468.45      548.53     94.23 o
   5  -3   8     8888.76     8987.91    359.21 o
   6  -3   8      987.82      868.38    196.65 o
   7  -3   8     3225.49     3131.09    332.05 o
   8  -3   8     4948.69     4637.09    426.77 o
   9  -3   8      136.07      159.14    189.44 o
  10  -3   8     3879.37     4527.74    482.29 o
 -14  -2   8      963.92     1071.17    246.44 o
 -13  -2   8     4442.74     4855.56    461.31 o
 -12  -2   8     7767.51     7960.79    568.54 o
 -11  -2   8      674.08      464.18    128.92 o
 -10  -2   8    16019.18    15767.31    605.27 o
  -9  -2   8     1512.77     1392.33    150.32 o
  -8  -2   8    11965.64    12374.11    667.07 o
  -7  -2   8    12770.15    12985.45    682.12 o
  -6  -2   8     1135.84     1053.58    164.23 o
  -5  -2   8    27871.48    28510.78   1285.62 o
  -4  -2   8     1557.07     1525.96    118.88 o
  -3  -2   8    16529.58    16485.02    527.39 o
  -2  -2   8     7466.93     7296.79    270.17 o
  -1  -2   8     1076.86     1128.93     94.46 o
   0  -2   8     8485.73     8607.74    319.41 o
   1  -2   8      535.78      476.37     77.98 o
   2  -2   8     1707.22     1550.17    118.02 o
   3  -2   8     1315.86     1269.83    303.87 o
   4  -2   8       43.44       86.84     72.33 o
   5  -2   8      251.44      287.55    143.25 o
   6  -2   8        7.90      -81.37    116.97 o
   7  -2   8       66.13      105.32    142.61 o
   8  -2   8       46.87      223.77    169.31 o
   9  -2   8       62.11      223.98    201.94 o
 -14  -1   8      229.38      310.86    179.69 o
 -13  -1   8     4172.17     4364.15    430.59 o
 -12  -1   8     4397.43     4503.97    303.55 o
 -11  -1   8     2791.14     3135.05    238.84 o
 -10  -1   8    18414.75    17206.14    650.21 o
  -9  -1   8        3.89      -52.76    125.24 o
  -8  -1   8    27385.87    28872.71   1345.59 o
  -7  -1   8    13912.12    13360.95    702.25 o
  -6  -1   8    14707.67    14510.31    736.58 o
  -5  -1   8    36472.71    38043.27   1676.79 o
  -4  -1   8      118.97      169.80     58.84 o
  -3  -1   8    36022.47    34937.28   1063.13 o
  -2  -1   8     9478.79     9450.30    336.73 o
  -1  -1   8    10061.84     9600.54    345.31 o
   0  -1   8    34942.34    35621.75   1092.83 o
   1  -1   8        9.36       61.74     53.12 o
   2  -1   8    26097.38    25762.24    854.82 o
   3  -1   8     5655.34     5665.21    249.51 o
   4  -1   8     5572.45     5906.60    412.36 o
   5  -1   8     6131.13     5631.76    417.66 o
   6  -1   8      116.27      224.19    151.30 o
   7  -1   8     2252.64     1750.75    284.80 o
   8  -1   8      777.24      798.88    226.95 o
   9  -1   8      380.13      397.32    214.66 o
 -14   0   8       14.88      -42.17    142.40 o
 -13   0   8       32.88       53.74    110.59 o
 -12   0   8      148.28      274.11    161.68 o
 -11   0   8      284.25      271.19    117.30 o
 -10   0   8     1228.52     1801.60    265.30 o
  -9   0   8       94.81      275.69    169.95 o
  -8   0   8     4244.73     3837.15    333.54 o
  -7   0   8     1081.44     1082.83    196.01 o
  -6   0   8     6502.99     6388.68    413.00 o
  -5   0   8     7090.06     7556.00    285.44 o
  -4   0   8     4396.90     3773.86    189.65 o
  -3   0   8     5586.87     5537.85    233.89 o
  -2   0   8      355.14      217.59     65.77 o
  -1   0   8     5777.57     5315.70    228.31 o
   0   0   8    15973.45    16167.42    545.47 o
   1   0   8     3572.27     3686.70    506.13 o
   2   0   8    16337.76    15960.14    544.92 o
   3   0   8      517.41      681.27    184.78 o
   4   0   8     8059.90     7720.92    490.98 o
   5   0   8     6294.40     6309.85    448.18 o
   6   0   8     1767.21     2044.45    286.28 o
   7   0   8     4552.99     3753.24    386.51 o
   8   0   8      122.00      118.67    185.84 o
   9   0   8     1380.18     1512.36    319.34 o
 -14   1   8      233.62      239.24    171.22 o
 -13   1   8     2297.08     2052.19    231.98 o
 -12   1   8      531.20      595.73    162.95 o
 -11   1   8     2387.43     2090.64    313.41 o
 -10   1   8     2360.79     2042.96    287.34 o
  -9   1   8      838.23      920.09    221.86 o
  -8   1   8     5146.45     4900.27    389.27 o
  -7   1   8        4.42     -111.46    118.45 o
  -6   1   8     2639.08     2413.79    251.53 o
  -5   1   8      193.11      200.19    110.72 o
  -4   1   8       69.35      134.19     70.27 o
  -3   1   8      398.24      380.95     82.14 o
  -2   1   8        2.73       52.28     62.36 o
  -1   1   8       44.45       -9.82     59.99 o
   0   1   8       63.94       51.25     61.86 o
   1   1   8      429.29      482.57     90.72 o
   2   1   8      625.34      858.78    108.56 o
   3   1   8       12.54       76.71    119.73 o
   4   1   8     2883.63     2832.52    303.45 o
   5   1   8     1071.39     1067.57    223.98 o
   6   1   8     1358.57     1260.19    248.77 o
   7   1   8     1038.42      726.19    238.82 o
   8   1   8       13.47     -163.80    162.53 o
 -14   2   8      951.46     1126.96    199.75 o
 -13   2   8     2991.93     3182.01    270.25 o
 -12   2   8       67.65      -46.83    183.51 o
 -11   2   8     6530.47     6520.91    515.35 o
 -10   2   8     1508.24     1788.04    286.92 o
  -9   2   8     4120.20     4180.43    389.06 o
  -8   2   8     5688.71     6425.98    469.15 o
  -7   2   8      217.79      257.46    159.78 o
  -6   2   8    10131.64     9339.22   1506.53 o
  -5   2   8     1211.18     1187.86    124.59 o
  -4   2   8     4523.87     4000.13    234.26 o
  -3   2   8     5331.26     5535.30    258.83 o
  -2   2   8       34.86       83.69     73.43 o
  -1   2   8     5507.56     5513.92    383.65 o
   0   2   8      806.39      637.34    245.28 o
   1   2   8     1066.74     1181.48    125.76 o
   2   2   8     1177.01      889.36    192.20 o
   3   2   8       14.68      -65.05    107.44 o
   4   2   8      683.39      614.31    179.69 o
   5   2   8       99.02       51.92    143.03 o
   6   2   8       17.32      144.94    150.45 o
   7   2   8       79.69       41.32    176.09 o
   8   2   8       10.35      -83.49    197.07 o
 -14   3   8      276.71        0.13    234.05 o
 -13   3   8      565.13      516.83    268.06 o
 -12   3   8      199.63      326.76    220.38 o
 -11   3   8     3568.23     3158.85    383.33 o
 -10   3   8      196.81      694.20    219.11 o
  -9   3   8     3992.46     4123.43    397.95 o
  -8   3   8     2040.70     2107.81    291.16 o
  -7   3   8      202.73      337.77    180.97 o
  -6   3   8     8394.04     8033.61    353.46 o
  -5   3   8     1750.16     1819.78    325.17 o
  -4   3   8    11673.17    11819.76    461.50 o
  -3   3   8    11809.98    11115.16    438.39 o
  -2   3   8     3715.02     3686.97    218.19 o
  -1   3   8    12121.41    11921.92    454.95 o
   0   3   8      152.65      121.31     97.58 o
   1   3   8     7374.76     7093.95    315.03 o
   2   3   8     6252.07     5807.64    429.32 o
   3   3   8     2672.64     2883.16    326.54 o
   4   3   8     5960.47     5905.97    464.49 o
   5   3   8       96.36       63.78    164.01 o
   6   3   8     1895.71     2225.41    346.04 o
   7   3   8      731.13      415.97    229.28 o
 -14   4   8      104.84      160.51    120.43 o
 -13   4   8       28.41       82.43    237.33 o
 -12   4   8       38.35      241.99    226.10 o
 -11   4   8       23.78      122.48    185.84 o
 -10   4   8        5.31      -17.16    153.63 o
  -9   4   8       21.36       23.95    150.66 o
  -8   4   8       21.89      -51.70    141.55 o
  -7   4   8        7.01      196.86    159.35 o
  -6   4   8     1664.79     1774.88    164.04 o
  -5   4   8        1.22       16.86     91.16 o
  -4   4   8     2900.48     3006.92    214.94 o
  -3   4   8     1070.45     1133.14    222.29 o
  -2   4   8     1290.38     1451.76    296.14 o
  -1   4   8     4632.10     4632.14    254.83 o
   0   4   8        8.95      -63.50    122.37 o
   1   4   8     4721.56     5057.50    413.00 o
   2   4   8     1007.43     1051.25    225.89 o
   3   4   8     2115.01     2644.56    332.48 o
   4   4   8     2422.77     2943.98    365.96 o
   5   4   8      238.49      214.02    187.75 o
   6   4   8     2810.58     2638.20    393.29 o
   7   4   8      180.93      448.39    246.87 o
 -14   5   8     1792.97     2144.89    427.62 o
 -13   5   8      414.92      462.16    261.70 o
 -12   5   8     2334.68     2459.78    400.71 o
 -11   5   8     3459.99     3258.23    417.87 o
 -10   5   8      342.93      628.29    233.94 o
  -9   5   8     6281.57     6721.79    530.61 o
  -8   5   8      193.53      312.56    187.11 o
  -7   5   8     4212.39     4188.94    258.71 o
  -6   5   8     3754.90     3389.19    330.04 o
  -5   5   8     1046.04     1141.32    222.50 o
  -4   5   8     9216.57     8986.68    658.28 o
  -3   5   8      489.52      501.82    198.24 o
  -2   5   8     3063.19     3111.59    277.38 o
  -1   5   8     1148.37      782.81    566.63 o
   0   5   8       60.67       55.39     96.32 o
   1   5   8     1120.61     1409.16    259.58 o
   2   5   8        7.76      -64.84    141.76 o
   3   5   8      445.85      483.99    212.96 o
   4   5   8       34.33      -58.49    156.38 o
   5   5   8        3.32       12.29    191.14 o
   6   5   8       21.75       28.40    216.14 o
 -13   6   8       91.09      174.40    236.06 o
 -12   6   8     3752.87     3568.03    459.83 o
 -11   6   8     2530.30     2908.80    421.26 o
 -10   6   8     2228.00     1878.74    342.65 o
  -9   6   8     8096.08     8193.68    612.19 o
  -8   6   8       29.75       -7.84    162.95 o
  -7   6   8    11252.89    10254.79    450.81 o
  -6   6   8     5358.88     5159.13    302.56 o
  -5   6   8     5652.58     6046.96    322.86 o
  -4   6   8    11278.82    12094.55    502.26 o
  -3   6   8       20.71       16.38    135.72 o
  -2   6   8    13105.51    12738.93    522.28 o
  -1   6   8     3983.91     3819.77    396.26 o
   0   6   8     4433.43     4356.95    429.95 o
   1   6   8     9263.54     9361.05    642.92 o
   2   6   8       25.61      -52.55    177.36 o
   3   6   8     6656.78     7517.92    592.06 o
   4   6   8     1048.43     1369.11    316.16 o
   5   6   8     2122.58     2230.71    389.48 o
 -13   7   8       31.53      191.77    269.97 o
 -12   7   8      122.73      147.70    208.51 o
 -11   7   8      126.96      354.94    227.16 o
 -10   7   8      299.56      344.34    214.02 o
  -9   7   8     1448.06     1587.37    324.85 o
  -8   7   8       57.97      101.29    179.91 o
  -7   7   8     3380.50     3326.76    256.37 o
  -6   7   8      289.67      189.17    118.22 o
  -5   7   8     2261.45     2705.45    271.98 o
  -4   7   8     1936.70     2269.94    221.78 o
  -3   7   8      507.29      536.18    139.56 o
  -2   7   8     6231.31     7353.95    374.09 o
  -1   7   8      828.19     1061.47    165.61 o
   0   7   8     6205.08     6633.64    537.81 o
   1   7   8     4283.12     4226.84    465.76 o
   2   7   8     1038.55     1199.59    282.89 o
   3   7   8     5753.24     6632.16    604.77 o
   4   7   8       78.58      152.78    222.07 o
 -12   8   8     2398.40     1654.12    387.78 o
 -11   8   8       28.95     -199.19    182.03 o
 -10   8   8     2391.73     2675.07    420.20 o
  -9   8   8      850.37      846.13    278.02 o
  -8   8   8      530.46      750.99    261.49 o
  -7   8   8     2055.67     2314.33    234.68 o
  -6   8   8        7.68      131.10    187.00 o
  -5   8   8      968.46      868.53    183.08 o
  -4   8   8      219.95      496.08    147.26 o
  -3   8   8      201.40      268.35    134.77 o
  -2   8   8      136.73       50.18    121.85 o
  -1   8   8        1.87       54.88    189.87 o
   0   8   8       40.01      -36.02    174.61 o
   1   8   8       19.50      104.26    213.39 o
   2   8   8      140.65      -52.98    213.60 o
   3   8   8      161.48      322.52    250.68 o
 -11   9   8      183.56      269.54    241.57 o
 -10   9   8     5125.69     5151.38    578.07 o
  -9   9   8      818.50      881.94    292.85 o
  -8   9   8     3761.90     3696.66    469.58 o
  -7   9   8     5187.28     5512.00    358.69 o
  -6   9   8      538.91      637.85    160.32 o
  -5   9   8     6527.39     7217.57    396.88 o
  -4   9   8      864.19      996.16    173.81 o
  -3   9   8     2736.50     3388.58    648.42 o
  -2   9   8     3776.37     3431.57    417.66 o
  -1   9   8       90.56       95.78    196.01 o
   0   9   8     2536.44     2590.73    415.75 o
   1   9   8      556.59      390.11    262.76 o
   2   9   8      644.06      888.09    311.50 o
 -10  10   8     1383.02     2014.78    408.97 o
  -9  10   8       43.45      473.39    261.49 o
  -8  10   8     1593.42     1685.06    362.14 o
  -7  10   8     1285.06     1172.40    204.17 o
  -6  10   8      560.85      522.01    160.81 o
  -5  10   8     2997.95     3327.48    294.43 o
  -4  10   8       64.42      169.46    129.84 o
  -3  10   8     3251.65     3174.00    285.97 o
  -2  10   8     1784.44     2275.42    372.74 o
  -1  10   8     1041.84     1110.16    321.67 o
   0  10   8     2797.90     2863.45    447.54 o
  -8  11   8        6.86     -300.69    200.46 o
  -7  11   8      264.30      100.50    153.45 o
  -6  11   8      339.84      269.80    247.29 o
  -5  11   8      683.15      567.47    172.58 o
  -4  11   8       44.45       97.95    140.56 o
  -3  11   8     1159.95     1422.72    310.65 o
  -2  11   8      143.19      541.84    254.92 o
  -3 -17   9      294.03      177.01    151.15 o
  -2 -17   9       60.15      -61.66    167.40 o
  -1 -17   9       60.64      391.39    208.94 o
   0 -17   9        0.73      -16.32    169.10 o
   1 -17   9        9.92      -22.25    169.10 o
   2 -17   9        0.59     -128.63    170.16 o
   3 -17   9        0.35     -145.79    184.36 o
   4 -17   9       96.11      111.04    202.58 o
  -3 -16   9      831.13      466.19    217.20 o
  -2 -16   9      708.39      983.87    251.32 o
  -1 -16   9     3680.89     3518.87    418.72 o
   0 -16   9      127.93       11.23    146.00 o
   1 -16   9     2854.48     3080.23    407.28 o
   2 -16   9     1026.80      894.02    257.04 o
   3 -16   9      195.54      243.69    198.77 o
   4 -16   9     1090.58      689.96    267.00 o
   5 -16   9      121.26      238.60    216.14 o
   6 -16   9      591.69      457.71    259.16 o
  -6 -15   9     1447.28     1437.13    285.86 o
  -5 -15   9       53.74       51.70    146.00 o
  -4 -15   9     2612.10     3303.37    378.67 o
  -3 -15   9      966.66     1092.36    257.89 o
  -2 -15   9     1822.10     1795.25    304.29 o
  -1 -15   9     3393.88     3366.72    394.35 o
   0 -15   9      120.56      411.30    179.27 o
   1 -15   9     5128.60     4908.96    477.84 o
   2 -15   9     1070.66     1062.70    258.73 o
   3 -15   9     3012.15     2620.40    385.24 o
   4 -15   9     4573.17     3904.54    461.95 o
   5 -15   9      186.50      268.48    209.57 o
   6 -15   9     4533.60     4256.72    501.58 o
   7 -15   9      490.77      970.09    285.65 o
  -8 -14   9       74.05      183.72    179.06 o
  -7 -14   9      105.31      738.06    226.31 o
  -6 -14   9       39.04       96.42    151.72 o
  -5 -14   9       11.82       31.66    274.63 o
  -4 -14   9      185.97      116.94    224.30 o
  -3 -14   9        7.06      124.60    144.94 o
  -2 -14   9      602.39      723.44    211.27 o
  -1 -14   9      288.13      250.89    162.53 o
   0 -14   9      256.55      119.51    136.89 o
   1 -14   9     2168.68     1964.13    308.96 o
   2 -14   9      120.14      140.28    152.57 o
   3 -14   9     3979.08     3965.99    440.76 o
   4 -14   9     1172.02     1006.12    258.52 o
   5 -14   9     1228.12      799.51    244.11 o
   6 -14   9     3259.80     3356.13    432.92 o
   7 -14   9       11.00      245.60    203.85 o
   8 -14   9     2906.82     2748.26    285.67 o
  -9 -13   9     4154.29     4413.32    497.97 o
  -8 -13   9      148.81        2.54    161.47 o
  -7 -13   9     4634.08     4588.77    453.90 o
  -6 -13   9     2467.61     2538.39    337.56 o
  -5 -13   9     1785.79     1512.57    180.37 o
  -4 -13   9     6043.86     6587.33    340.36 o
  -3 -13   9        2.82      118.77     88.56 o
  -2 -13   9     5104.60     4878.44    427.20 o
  -1 -13   9     1592.37     1270.15    244.11 o
   0 -13   9     1651.00     1355.12    257.04 o
   1 -13   9     2997.84     2511.27    321.46 o
   2 -13   9       34.23       -6.36    123.33 o
   3 -13   9     1015.23      890.21    239.45 o
   4 -13   9      121.67      -44.50    144.73 o
   5 -13   9      205.38      137.74    172.70 o
   6 -13   9        4.27       23.95    158.50 o
   7 -13   9       20.04      109.98    186.69 o
   8 -13   9      103.87      -42.44    149.82 o
 -10 -12   9     1586.59     1783.59    345.19 o
  -9 -12   9     5458.71     5626.68    526.79 o
  -8 -12   9      202.16        9.75    138.37 o
  -7 -12   9    12066.49    12142.29    762.43 o
  -6 -12   9     3110.17     3686.30    253.01 o
  -5 -12   9    11068.56    11218.82    472.85 o
  -4 -12   9    16037.01    16622.54    677.56 o
  -3 -12   9     2116.95     1974.23    178.43 o
  -2 -12   9    26437.64    27788.19   1349.40 o
  -1 -12   9     2730.26     2440.92    296.03 o
   0 -12   9    18257.53    16606.04    899.11 o
   1 -12   9    17284.93    17648.60    946.36 o
   2 -12   9     3844.42     3323.28    355.36 o
   3 -12   9    20013.41    18251.47    989.80 o
   4 -12   9      334.41      163.59    152.36 o
   5 -12   9     8194.76     7519.19    551.16 o
   6 -12   9     3453.01     3740.73    408.34 o
   7 -12   9      615.98      661.32    159.48 o
   8 -12   9     3158.31     3540.78    287.04 o
   9 -12   9      128.56      258.03    150.78 o
 -10 -11   9      117.48      127.57    157.23 o
  -9 -11   9      193.25      255.98    164.44 o
  -8 -11   9      370.77      623.84    193.26 o
  -7 -11   9     1255.97     1561.96    172.48 o
  -6 -11   9       74.76      128.58    106.91 o
  -5 -11   9     3668.05     3711.07    303.87 o
  -4 -11   9     4584.91     4546.47    250.68 o
  -3 -11   9     1470.06     1453.18    149.30 o
  -2 -11   9    15524.59    15210.41    567.47 o
  -1 -11   9      130.51      145.15    125.87 o
   0 -11   9    19746.15    18774.66    970.09 o
   1 -11   9     5452.20     5719.49    424.87 o
   2 -11   9     7031.32     7653.96    515.99 o
   3 -11   9    15212.00    15027.57    833.20 o
   4 -11   9      241.70      192.62    158.50 o
   5 -11   9    12095.45    10536.91    657.75 o
   6 -11   9     3232.95     3549.39    257.33 o
   7 -11   9     3040.22     3330.81    260.45 o
   8 -11   9     4705.14     5365.92    323.06 o
   9 -11   9        1.57     -126.72    164.01 o
 -11 -10   9        0.60     -107.22    120.15 o
 -10 -10   9     3230.67     3180.04    391.39 o
  -9 -10   9      861.22      982.60    226.52 o
  -8 -10   9     2219.45     2591.79    320.19 o
  -7 -10   9     5698.50     5578.62    293.48 o
  -6 -10   9      634.61      580.65    115.17 o
  -5 -10   9     6846.58     6847.09    423.07 o
  -4 -10   9       19.24     -102.19     68.13 o
  -3 -10   9     1801.60     1761.19    150.20 o
  -2 -10   9      116.49      104.91     84.91 o
  -1 -10   9       18.88      -81.16     89.64 o
   0 -10   9       73.65       31.57    102.99 o
   1 -10   9       18.23      -43.23    110.40 o
   2 -10   9      335.58      368.50    153.63 o
   3 -10   9      342.37      408.13    152.99 o
   4 -10   9      192.79      166.77    133.71 o
   5 -10   9     2178.09     2355.72    260.22 o
   6 -10   9      153.79      257.75    112.06 o
   7 -10   9     1549.73     1711.74    189.83 o
   8 -10   9      932.36      921.12    161.44 o
   9 -10   9      211.77      263.40    183.30 o
 -12  -9   9     2811.41     3070.06    430.38 o
 -11  -9   9      757.23      683.39    209.57 o
 -10  -9   9     7327.61     8065.47    594.39 o
  -9  -9   9      511.39      741.45    199.19 o
  -8  -9   9     8419.35     8351.36    378.18 o
  -7  -9   9    10108.96     9895.10    418.04 o
  -6  -9   9     7201.30     7329.76    491.40 o
  -5  -9   9    22846.77    22833.29    789.84 o
  -4  -9   9       55.25      149.00     72.62 o
  -3  -9   9    12747.96    12710.06    571.29 o
  -2  -9   9    13260.84    13687.05    496.85 o
  -1  -9   9     5639.61     5852.24    253.31 o
   0  -9   9    15509.26    16334.38    837.44 o
   1  -9   9      124.59      160.20    116.97 o
   2  -9   9     7024.50     6773.29    448.60 o
   3  -9   9     4639.18     4987.15    371.47 o
   4  -9   9      434.04      398.00    107.00 o
   5  -9   9     1847.31     1847.07    179.36 o
   6  -9   9        1.62      -29.27     88.25 o
   7  -9   9      324.60      254.38    113.83 o
   8  -9   9      157.72      123.54    154.27 o
   9  -9   9       43.81       27.34    164.86 o
 -12  -8   9      113.06      179.06    185.63 o
 -11  -8   9      648.67     1116.94    251.53 o
 -10  -8   9     1545.24     1116.52    227.58 o
  -9  -8   9        1.97      125.02    128.20 o
  -8  -8   9     4560.33     4334.64    246.57 o
  -7  -8   9     3075.29     2709.18    193.85 o
  -6  -8   9     4242.80     4244.56    228.15 o
  -5  -8   9    11622.86    10945.95    426.84 o
  -4  -8   9       99.51      116.14     94.83 o
  -3  -8   9    16819.57    17205.55    600.86 o
  -2  -8   9     4964.55     5098.19    231.25 o
  -1  -8   9    10327.99    11064.00    520.01 o
   0  -8   9    14418.13    14132.06    735.73 o
   1  -8   9      563.54      256.19    121.00 o
   2  -8   9    14545.40    13840.48    504.12 o
   3  -8   9     1740.76     1811.58    158.12 o
   4  -8   9     6954.33     6921.74    385.35 o
   5  -8   9     6382.23     5987.24    296.65 o
   6  -8   9      141.83      133.88    188.49 o
   7  -8   9     4422.55     4304.64    263.66 o
   8  -8   9      404.32      311.07    178.85 o
   9  -8   9     1082.32     1192.59    280.56 o
  10  -8   9      690.14      668.13    255.34 o
 -13  -7   9      623.19      653.51    244.75 o
 -12  -7   9      245.07      122.48    146.00 o
 -11  -7   9      252.21      242.63    145.15 o
 -10  -7   9      336.77      184.78    140.92 o
  -9  -7   9       25.73       62.95     86.05 o
  -8  -7   9       53.14      -33.81     70.83 o
  -7  -7   9        0.31       21.26     71.68 o
  -6  -7   9       85.58      137.19     71.28 o
  -5  -7   9       23.11      -64.10     51.47 o
  -4  -7   9      460.01      511.17     85.78 o
  -3  -7   9     3516.34     3302.94    176.37 o
  -2  -7   9      885.03      953.44     91.96 o
  -1  -7   9     6777.13     6915.09    272.64 o
   0  -7   9     3025.60     2915.90    314.57 o
   1  -7   9      639.61      576.67    102.03 o
   2  -7   9     2208.28     2369.88    166.45 o
   3  -7   9      417.79      451.85     96.97 o
   4  -7   9     3732.16     3860.08    220.17 o
   5  -7   9     2065.75     1907.84    167.68 o
   6  -7   9      545.63      644.31    124.18 o
   7  -7   9     3088.12     2932.75    330.78 o
   8  -7   9       85.13      268.69    175.24 o
   9  -7   9     1399.93     1180.73    276.32 o
  10  -7   9      684.55      746.96    253.44 o
 -13  -6   9     1889.45     2412.52    372.53 o
 -12  -6   9        4.01      102.99    136.47 o
 -11  -6   9     2970.04     2647.74    337.99 o
 -10  -6   9      956.45     1041.07    149.66 o
  -9  -6   9     1607.23     1938.54    172.90 o
  -8  -6   9     3759.23     3642.48    220.05 o
  -7  -6   9       17.71      -35.65     63.39 o
  -6  -6   9     3487.81     3427.53    377.40 o
  -5  -6   9     2150.18     2121.26    199.83 o
  -4  -6   9     3571.77     3535.27    185.13 o
  -3  -6   9     3679.05     3524.14    179.25 o
  -2  -6   9      195.39      219.31     45.10 o
  -1  -6   9     1311.03     1244.16     76.66 o
   0  -6   9      777.29      669.21     91.89 o
   1  -6   9      272.51      294.33     78.71 o
   2  -6   9      109.56       38.59     65.07 o
   3  -6   9       89.63       13.33     72.50 o
   4  -6   9       75.14      197.88     86.20 o
   5  -6   9       43.43       35.80     75.43 o
   6  -6   9       12.00        0.94     87.83 o
   7  -6   9       23.09       37.51    141.98 o
   8  -6   9        9.19      165.28    155.33 o
   9  -6   9      285.79      414.27    217.63 o
  10  -6   9       39.25      -26.91    188.17 o
 -13  -5   9      919.21     1013.96    251.53 o
 -12  -5   9      354.81      227.16    141.98 o
 -11  -5   9     3743.67     4252.48    409.61 o
 -10  -5   9      668.25      749.42    133.09 o
  -9  -5   9     4566.26     4361.90    250.90 o
  -8  -5   9     8873.59     8833.00    564.09 o
  -7  -5   9     1027.94      973.94    120.59 o
  -6  -5   9    13477.23    13467.02    497.26 o
  -5  -5   9     2077.21     1942.14    141.83 o
  -4  -5   9    16577.99    17023.94    542.74 o
  -3  -5   9    23602.39    24264.13    758.32 o
  -2  -5   9     3079.02     3029.23    400.07 o
  -1  -5   9    33843.81    35179.02   1081.44 o
   0  -5   9     1016.45     1074.42    119.20 o
   1  -5   9    11015.21    11304.76    411.98 o
   2  -5   9    10317.37    10847.43    407.33 o
   3  -5   9     1613.18     1670.49    142.84 o
   4  -5   9    12305.72    12139.37    457.79 o
   5  -5   9      210.75      279.35     91.18 o
   6  -5   9     4408.92     5017.45    404.74 o
   7  -5   9     1798.07     1628.90    274.20 o
   8  -5   9      419.57      315.10    199.83 o
   9  -5   9     1104.54     1673.83    312.98 o
 -14  -4   9        0.32      -92.18    155.96 o
 -13  -4   9       23.40        6.78    136.47 o
 -12  -4   9       33.34        6.99    126.93 o
 -11  -4   9      324.18      202.22    106.52 o
 -10  -4   9       66.89       89.71     82.05 o
  -9  -4   9      822.46      737.84    121.70 o
  -8  -4   9     1337.71     1446.52    148.65 o
  -7  -4   9      832.79      780.28    112.64 o
  -6  -4   9     7942.95     7590.81    450.30 o
  -5  -4   9      370.91      435.46    126.51 o
  -4  -4   9     9957.21    10384.38    348.76 o
  -3  -4   9     6256.30     6530.27    246.68 o
  -2  -4   9     5248.75     5069.79    210.14 o
  -1  -4   9    21140.67    22323.22    713.58 o
   0  -4   9       23.13       82.31     55.65 o
   1  -4   9    26213.25    26884.67    856.88 o
   2  -4   9     6579.41     6968.72    291.55 o
   3  -4   9     7884.89     8527.37    527.96 o
   4  -4   9    13747.88    13816.67    503.33 o
   5  -4   9      156.85      278.52    103.51 o
   6  -4   9     9859.89     9270.36    588.67 o
   7  -4   9     1929.39     1800.54    285.65 o
   8  -4   9     3315.44     3545.15    388.63 o
   9  -4   9     3597.41     3894.36    436.10 o
 -14  -3   9     1613.83     1655.60    307.68 o
 -13  -3   9      896.08      805.66    223.98 o
 -12  -3   9     1942.58     2485.63    334.81 o
 -11  -3   9     4004.88     4220.14    274.77 o
 -10  -3   9       97.48      200.74     93.44 o
  -9  -3   9     8717.60     8147.90    364.68 o
  -8  -3   9     1106.46      950.41    127.69 o
  -7  -3   9     7127.94     6802.53    428.68 o
  -6  -3   9     3640.23     3575.45    287.98 o
  -5  -3   9     1267.36     1565.76    193.04 o
  -4  -3   9     4399.92     4197.83    172.55 o
  -3  -3   9      191.36      222.37     52.61 o
  -2  -3   9     1131.81     1147.55     95.82 o
  -1  -3   9       84.06       72.12     59.12 o
   0  -3   9      110.72      102.46     62.24 o
   1  -3   9      664.17      604.45     92.38 o
   2  -3   9      902.84      827.16    257.67 o
   3  -3   9      326.83      224.41     85.12 o
   4  -3   9      439.37      351.56     93.56 o
   5  -3   9      139.22      197.07    141.34 o
   6  -3   9     1972.29     1699.68    268.27 o
   7  -3   9       96.66      108.28    151.93 o
   8  -3   9     1815.28     1888.48    310.01 o
   9  -3   9      751.85      704.79    254.71 o
 -14  -2   9     3892.85     3841.39    430.80 o
 -13  -2   9      748.03      801.42    226.31 o
 -12  -2   9     6170.59     6710.82    366.07 o
 -11  -2   9     8851.95     8306.12    466.61 o
 -10  -2   9     2246.95     2061.39    185.47 o
  -9  -2   9    24223.14    25209.11   1217.39 o
  -8  -2   9      741.82      646.52    179.69 o
  -7  -2   9    34344.83    35292.97   1598.18 o
  -6  -2   9    15898.82    14664.79    745.48 o
  -5  -2   9    15416.27    15110.21    759.67 o
  -4  -2   9    36441.02    35721.95   1085.28 o
  -3  -2   9      326.91      284.40     58.03 o
  -2  -2   9    33007.39    33047.08   1015.80 o
  -1  -2   9    15458.40    15611.26    625.22 o
   0  -2   9     6175.82     5802.38    248.73 o
   1  -2   9    21238.58    20993.42    687.97 o
   2  -2   9      183.06      193.43     74.40 o
   3  -2   9    11571.18    12269.38    717.61 o
   4  -2   9     2182.92     1723.62    229.49 o
   5  -2   9     1164.39     1280.53    225.25 o
   6  -2   9     2441.15     2476.31    311.29 o
   7  -2   9       17.21      -95.14    137.95 o
   8  -2   9      952.76      768.79    246.44 o
   9  -2   9      158.08        3.81    200.04 o
 -14  -1   9      588.08      528.91    196.43 o
 -13  -1   9        0.79      -20.85    114.50 o
 -12  -1   9     1211.46     1141.87    190.50 o
 -11  -1   9     1429.13     1562.46    182.11 o
 -10  -1   9     1957.90     1506.21    254.07 o
  -9  -1   9     9737.22     8340.95    514.08 o
  -8  -1   9       97.77      -53.40    147.06 o
  -7  -1   9    24698.77    21734.32   1051.68 o
  -6  -1   9     8855.71     9987.23    568.33 o
  -5  -1   9    15836.37    16695.08    548.76 o
  -4  -1   9    38701.72    37689.29   1153.60 o
  -3  -1   9     1239.80     1165.96    176.20 o
  -2  -1   9    55324.95    54739.71   1640.45 o
  -1  -1   9     6687.72     6728.46    277.16 o
   0  -1   9    29412.97    28055.23    888.24 o
   1  -1   9    27270.91    28066.84   1273.33 o
   2  -1   9     3492.19     3500.98    196.42 o
   3  -1   9    20301.09    20675.20   1444.76 o
   4  -1   9     1594.48     1592.67    241.15 o
   5  -1   9     5225.39     5152.22    408.76 o
   6  -1   9     6104.20     6102.82    461.95 o
   7  -1   9      151.12      -39.20    148.76 o
   8  -1   9     5063.78     4867.85    477.84 o
 -14   0   9      895.41     1015.02    239.66 o
 -13   0   9       97.09      135.96    114.06 o
 -12   0   9     1834.47     1957.87    211.31 o
 -11   0   9       82.31      327.39    193.68 o
 -10   0   9     1185.73     1294.31    253.01 o
  -9   0   9      652.59      720.05    203.00 o
  -8   0   9      263.03      326.97    148.33 o
  -7   0   9        0.91       24.16    132.65 o
  -6   0   9      230.08      225.04    139.43 o
  -5   0   9      632.59      697.12    108.60 o
  -4   0   9     4341.44     4435.20    218.18 o
  -3   0   9      748.57      709.92     95.82 o
  -2   0   9    12983.39    12975.64    459.14 o
  -1   0   9       13.26      -36.32     59.39 o
   0   0   9     7658.12     7237.07    299.06 o
   1   0   9     3082.26     3109.31    187.78 o
   2   0   9      976.82     1110.73    152.89 o
   3   0   9     4615.20     4691.33    362.99 o
   4   0   9        2.15       72.47    125.66 o
   5   0   9     2001.64     1954.18    283.32 o
   6   0   9     1641.64     1821.10    287.13 o
   7   0   9      232.26      145.58    168.68 o
   8   0   9     2781.27     3124.73    415.75 o
 -14   1   9     1777.30     1771.41    238.87 o
 -13   1   9     2246.66     2308.72    400.82 o
 -12   1   9     5281.62     5881.38    518.53 o
 -11   1   9      108.00      225.89    186.48 o
 -10   1   9     7474.54     8228.43    564.09 o
  -9   1   9     3743.67     4278.12    385.88 o
  -8   1   9     4238.08     3903.48    363.20 o
  -7   1   9    13471.49    12918.07    713.90 o
  -6   1   9        3.43      -22.29     61.58 o
  -5   1   9    11999.09    10835.64    412.03 o
  -4   1   9     4121.59     4093.25    219.75 o
  -3   1   9     4673.28     4464.81    224.45 o
  -2   1   9     4736.12     4609.75    229.31 o
  -1   1   9       25.88        8.47     71.86 o
   0   1   9     3347.91     2579.33    890.84 o
   1   1   9      110.47      144.50    113.16 o
   2   1   9      106.61      185.29     82.12 o
   3   1   9       15.63     -150.03    100.02 o
   4   1   9        5.74       87.73    130.11 o
   5   1   9        3.36      -29.45    132.02 o
   6   1   9       98.03      176.94    172.28 o
   7   1   9       27.12      -92.18    141.55 o
 -14   2   9      150.78       62.03    119.00 o
 -13   2   9     2714.18     2465.29    399.86 o
 -12   2   9     1551.46     1343.47    304.51 o
 -11   2   9     1213.05     1463.41    291.16 o
 -10   2   9     4749.95     4773.13    433.98 o
  -9   2   9      784.37      890.21    236.48 o
  -8   2   9     8774.34     9104.44    589.52 o
  -7   2   9     8533.96     8903.77    570.23 o
  -6   2   9     1171.92     1205.50    126.99 o
  -5   2   9    13575.11    12807.59    481.86 o
  -4   2   9     3789.12     3819.83    231.29 o
  -3   2   9    12811.64    12269.67    463.40 o
  -2   2   9     8956.54     8614.39    358.33 o
  -1   2   9     2051.63     2162.77    170.36 o
   0   2   9     9546.99     8753.65    716.98 o
   1   2   9      520.23      564.58    104.80 o
   2   2   9     3521.52     3729.29    343.92 o
   3   2   9     1674.29     1514.69    251.95 o
   4   2   9      364.36      370.20    180.75 o
   5   2   9     1168.39     1473.58    276.96 o
   6   2   9       97.70      104.04    160.62 o
   7   2   9      353.51      464.28    223.35 o
 -14   3   9        1.04       56.96    121.81 o
 -13   3   9      184.29      335.23    251.11 o
 -12   3   9       18.55       58.49    190.71 o
 -11   3   9      240.81      256.19    200.88 o
 -10   3   9     1054.75      859.27    245.17 o
  -9   3   9       14.19      -20.77    167.19 o
  -8   3   9     2969.77     3147.62    356.00 o
  -7   3   9     1099.55     1267.61    250.05 o
  -6   3   9     2564.74     2306.90    208.83 o
  -5   3   9     5571.62     5162.36    274.11 o
  -4   3   9       51.91      -45.69    216.57 o
  -3   3   9     6616.30     5609.74    291.16 o
  -2   3   9     2222.74     2087.82    179.43 o
  -1   3   9     1647.86     1888.42    168.57 o
   0   3   9     6520.95     6804.73    316.62 o
   1   3   9        2.07     -114.85    114.64 o
   2   3   9     7760.77     7771.35    537.81 o
   3   3   9     1720.48     1733.80    279.92 o
   4   3   9     1935.24     1618.73    284.37 o
   5   3   9     3308.55     3566.97    417.66 o
   6   3   9       56.02      250.05    205.12 o
 -14   4   9       13.11     -163.59    231.82 o
 -13   4   9      797.11      561.97    269.75 o
 -12   4   9      168.30      173.13    221.23 o
 -11   4   9      362.88      645.03    233.94 o
 -10   4   9      443.68      452.41    214.45 o
  -9   4   9        4.16       92.18    170.79 o
  -8   4   9      508.00      663.47    222.50 o
  -7   4   9      276.23      386.05    110.82 o
  -6   4   9       71.23      229.01    106.28 o
  -5   4   9       29.18      -48.90    116.86 o
  -4   4   9       44.08       55.40    104.79 o
  -3   4   9      170.39      241.34    108.24 o
  -2   4   9       25.04      118.03    134.56 o
  -1   4   9       13.03     -114.28     76.18 o
   0   4   9      235.18      261.18    104.60 o
   1   4   9       20.90      -39.41    135.83 o
   2   4   9     1228.49     1576.35    282.04 o
   3   4   9       97.89       10.38    157.23 o
   4   4   9      826.86      856.94    243.05 o
   5   4   9      604.14      885.76    252.17 o
   6   4   9      128.16      350.06    239.87 o
 -13   5   9     2498.11     2669.99    434.61 o
 -12   5   9      239.01       27.97    208.94 o
 -11   5   9     2883.25     2401.08    385.88 o
 -10   5   9     2597.07     2952.45    401.35 o
  -9   5   9      834.54     1062.06    269.97 o
  -8   5   9     4353.45     4598.94    446.06 o
  -7   5   9      181.43      169.66    101.71 o
  -6   5   9     7174.90     7493.78    361.68 o
  -5   5   9     3501.99     3433.98    247.50 o
  -4   5   9     2229.74     2605.28    218.43 o
  -3   5   9     5864.94     5747.84    572.46 o
  -2   5   9      145.68      249.33    219.43 o
  -1   5   9     3006.25     2731.01    336.29 o
   0   5   9      995.33     1124.15    251.53 o
   1   5   9     1078.56     1077.95    251.74 o
   2   5   9     2041.94     1793.34    317.01 o
   3   5   9        5.51        1.91    173.97 o
   4   5   9     1062.00      970.52    288.19 o
   5   5   9      161.60      314.25    233.73 o
 -13   6   9      713.19      803.33    312.77 o
 -12   6   9        3.74     -161.26    186.26 o
 -11   6   9     2069.51     2193.41    385.88 o
 -10   6   9     1187.51     1210.82    302.60 o
  -9   6   9     1516.44     1585.89    315.10 o
  -8   6   9     4018.95     4283.42    450.72 o
  -7   6   9        4.18      -39.82     98.89 o
  -6   6   9     7423.38     7165.72    408.66 o
  -5   6   9     2294.64     2348.56    220.67 o
  -4   6   9     4862.45     4932.90    303.31 o
  -3   6   9     7823.64     7477.90    374.91 o
  -2   6   9      571.59      553.22    140.66 o
  -1   6   9     8089.90     8810.64    416.63 o
   0   6   9     1435.40     1568.30    296.03 o
   1   6   9     4378.90     4783.72    488.65 o
   2   6   9     4161.65     4501.68    483.35 o
   3   6   9      386.19      502.42    237.76 o
   4   6   9     2985.89     3534.13    478.27 o
 -12   7   9      224.60      152.99    246.23 o
 -11   7   9      325.94      381.00    243.27 o
 -10   7   9       21.88      -39.20    211.06 o
  -9   7   9       68.10     -136.89    175.46 o
  -8   7   9       84.59      -75.65    164.65 o
  -7   7   9       24.45       12.88    113.12 o
  -6   7   9      249.01      395.65    133.78 o
  -5   7   9      179.35      167.04    123.11 o
  -4   7   9      600.48      479.49    146.88 o
  -3   7   9     1117.41     1019.84    175.66 o
  -2   7   9      464.34      418.89    140.77 o
  -1   7   9     2328.75     2510.85    383.55 o
   0   7   9        2.47      184.36    186.90 o
   1   7   9     1273.86      841.05    278.02 o
   2   7   9      298.62      466.61    248.77 o
   3   7   9      426.82      264.67    238.39 o
 -12   8   9     1323.05     1342.83    362.14 o
 -11   8   9     3946.98     4165.39    516.41 o
 -10   8   9       21.69     -215.93    197.28 o
  -8   8   9     1430.00     1229.46    312.13 o
  -7   8   9     2733.67     2183.31    267.63 o
  -6   8   9     5411.61     5372.92    348.27 o
  -5   8   9       80.61      196.43    133.02 o
  -4   8   9     5236.41     5585.43    351.67 o
  -3   8   9      651.67      648.72    218.90 o
  -2   8   9     1263.63     1456.20    307.26 o
  -1   8   9     1439.61     1333.51    321.03 o
   0   8   9        3.02      187.53    214.87 o
   1   8   9     1046.40     1161.87    310.86 o
   2   8   9       66.87      196.01    258.52 o
 -11   9   9     2489.57     2755.81    473.18 o
 -10   9   9      406.00      478.69    265.09 o
  -9   9   9     6120.75     5516.06    589.09 o
  -8   9   9      404.41      450.51    261.49 o
  -7   9   9     4647.66     4240.36    327.92 o
  -6   9   9     4463.70     5860.35    438.11 o
  -5   9   9      921.96      785.28    183.75 o
  -4   9   9     8116.21     8435.13    439.10 o
  -3   9   9      171.89      285.19    149.94 o
  -2   9   9     4963.56     4491.30    488.86 o
  -1   9   9     2687.60     2990.38    435.25 o
   0   9   9      975.69      936.83    319.13 o
  -9  10   9      660.19      993.40    335.23 o
  -8  10   9       13.82     -169.52    224.41 o
  -7  10   9      822.77     1072.01    196.72 o
  -6  10   9      295.67      274.77    151.49 o
  -5  10   9      652.41      792.23    186.13 o
  -4  10   9     1287.07     1555.20    221.94 o
  -3  10   9       32.16      210.42    215.93 o
  -2  10   9     1675.15     1547.32    330.57 o
  -3 -17  10      579.56      812.44    253.86 o
  -2 -17  10     1135.51     1028.58    283.32 o
  -1 -17  10       45.76       30.94    175.88 o
   0 -17  10     1225.30     1353.22    298.15 o
   1 -17  10        3.90      342.22    201.52 o
   2 -17  10      610.46      415.75    230.13 o
   3 -17  10       55.10     -124.81    174.82 o
   4 -17  10       82.39      282.68    241.15 o
  -4 -16  10       40.91      279.71    207.88 o
  -3 -16  10     2534.38     2069.03    340.95 o
  -2 -16  10     1025.45     1319.74    275.05 o
  -1 -16  10     1386.03     1385.85    285.43 o
   0 -16  10     2981.49     3140.20    418.09 o
   1 -16  10        1.06      -33.90    158.08 o
   2 -16  10     2778.84     2686.09    406.85 o
   3 -16  10      491.22      640.80    237.33 o
   4 -16  10     1385.20     1185.60    318.07 o
   5 -16  10     1111.80     1520.41    338.62 o
  -6 -15  10      274.85      568.96    207.67 o
  -5 -15  10      151.47      582.52    220.59 o
  -4 -15  10       91.82      216.99    168.25 o
  -3 -15  10     1143.63      978.15    241.57 o
  -2 -15  10      144.59       97.90    165.07 o
  -1 -15  10     1281.71     1417.64    272.30 o
   0 -15  10     1589.04     1686.12    299.00 o
   1 -15  10      337.44      388.00    195.38 o
   2 -15  10     2457.31     2195.96    353.24 o
   3 -15  10      295.86      212.96    183.93 o
   4 -15  10     1560.55     1805.84    341.80 o
   5 -15  10     1622.54     1405.34    321.46 o
   6 -15  10      261.45      226.95    223.13 o
  -8 -14  10      944.84     1046.17    270.39 o
  -7 -14  10       21.46     -177.15    123.96 o
  -6 -14  10      652.11      725.77    200.46 o
  -5 -14  10      334.90      646.16    152.36 o
  -4 -14  10      101.25      226.10    163.38 o
  -3 -14  10      471.69      552.01    197.07 o
  -2 -14  10        6.29       84.55    139.64 o
  -1 -14  10       63.66       15.05    144.52 o
   0 -14  10       28.83      -69.08    134.77 o
   1 -14  10       26.05        5.51    143.88 o
   2 -14  10       80.95      129.26    144.94 o
   3 -14  10        0.57      -10.60    151.72 o
   4 -14  10      321.52      428.68    212.54 o
   5 -14  10      180.27      310.86    200.67 o
   6 -14  10      239.91      361.08    208.09 o
   7 -14  10      354.62      458.06    165.51 o
  -9 -13  10     1338.87     1680.61    316.37 o
  -8 -13  10     3518.02     4264.14    439.28 o
  -7 -13  10       71.80      113.16    155.54 o
  -6 -13  10     6546.56     7069.60    364.03 o
  -5 -13  10     1431.96     1538.11    250.58 o
  -4 -13  10     4155.32     4151.18    844.86 o
  -3 -13  10     9861.63     9861.78    632.74 o
  -2 -13  10      125.78      131.38    144.31 o
  -1 -13  10    14278.11    14608.21    840.83 o
   0 -13  10     2161.99     1864.33    291.79 o
   1 -13  10     6013.61     5729.45    464.28 o
   2 -13  10     5297.49     5928.22    486.74 o
   3 -13  10      185.68      382.49    181.60 o
   4 -13  10     3915.95     2961.35    371.68 o
   5 -13  10      390.98      229.49    173.76 o
   6 -13  10     1350.20     1777.45    314.89 o
   7 -13  10      934.77      781.89    168.03 o
   8 -13  10      198.22      135.47    143.67 o
 -10 -12  10        3.86     -107.22    156.38 o
  -9 -12  10     1586.53     1944.64    326.97 o
  -8 -12  10     1066.39     1042.78    234.58 o
  -7 -12  10      423.70      398.78    129.37 o
  -6 -12  10     7289.87     7530.08    370.29 o
  -5 -12  10     1116.31     1324.98    162.53 o
  -4 -12  10     9273.69     9825.48    490.24 o
  -3 -12  10    10835.13    11454.66    682.12 o
  -2 -12  10     3159.79     3173.14    239.95 o
  -1 -12  10    22492.50    22500.56   1147.03 o
   0 -12  10      469.40      489.92    159.35 o
   1 -12  10    19236.57    18236.85    980.48 o
   2 -12  10     9056.59     8993.82    594.39 o
   3 -12  10     6130.32     6111.09    477.21 o
   4 -12  10    15348.89    15856.11    902.92 o
   5 -12  10       31.26      151.30    164.44 o
   6 -12  10     9570.05     9574.85    449.34 o
   7 -12  10     2932.33     3167.89    447.12 o
   8 -12  10     2118.38     2295.12    536.22 o
 -10 -11  10      165.07       62.51    155.96 o
  -9 -11  10      529.00      725.35    206.39 o
  -8 -11  10      586.25      603.93    182.87 o
  -7 -11  10        4.66      -52.04    192.83 o
  -6 -11  10        3.08      -31.98     77.48 o
  -5 -11  10      458.07      656.21    116.17 o
  -4 -11  10      195.99      215.22     90.22 o
  -3 -11  10       44.42       -5.05     73.85 o
  -2 -11  10      655.41      381.00    161.26 o
  -1 -11  10     1668.00     1989.14    268.27 o
   0 -11  10        1.66        2.97    110.83 o
   1 -11  10     3844.08     4337.46    386.09 o
   2 -11  10     3242.53     3213.31    337.99 o
   3 -11  10     2960.74     3062.85    336.08 o
   4 -11  10     6157.55     5954.07    455.38 o
   5 -11  10      128.31        0.43     96.12 o
   6 -11  10     5690.37     5581.35    316.08 o
   7 -11  10      689.22      930.21    167.35 o
   8 -11  10     2897.60     3022.94    261.46 o
 -11 -10  10     3751.10     3703.44    445.85 o
 -10 -10  10      457.05      404.31    183.93 o
  -9 -10  10     8342.70     8971.58    620.45 o
  -8 -10  10     1182.47     1264.07    194.85 o
  -7 -10  10     3931.39     4231.06    251.78 o
  -6 -10  10     8695.93     8601.72    380.10 o
  -5 -10  10       31.02      -76.39     72.26 o
  -4 -10  10    13923.88    14023.81    530.98 o
  -3 -10  10     2130.55     2233.11    166.13 o
  -2 -10  10     8138.19     7823.90    502.42 o
  -1 -10  10     7542.02     6885.60    465.13 o
   0 -10  10     1869.46     1699.89    247.93 o
   1 -10  10     7472.13     7607.34    503.27 o
   2 -10  10     1093.38     1355.34    229.28 o
   3 -10  10     2432.63     2126.45    271.87 o
   4 -10  10      203.36      284.29    108.11 o
   5 -10  10      160.21       99.67    102.27 o
   6 -10  10        1.78      -14.71     91.08 o
   7 -10  10        0.53      -28.84    105.94 o
   8 -10  10        3.81     -191.14    140.07 o
   9 -10  10       27.46       27.34    179.69 o
 -12  -9  10     2770.12     3233.86    431.44 o
 -11  -9  10     1618.35     2109.08    331.63 o
 -10  -9  10     1885.39     2226.26    328.24 o
  -9  -9  10     8120.82     8517.25    591.00 o
  -8  -9  10        2.66       98.07     91.86 o
  -7  -9  10    13704.60    13983.71    544.79 o
  -6  -9  10     8736.57     8870.20    385.35 o
  -5  -9  10     6086.55     6191.32    293.42 o
  -4  -9  10    29871.27    31547.89   1043.39 o
  -3  -9  10       63.85      105.88     98.54 o
  -2  -9  10    27929.92    29904.00    981.13 o
  -1  -9  10     7423.61     7097.29    462.37 o
   0  -9  10    10612.65    10510.00    605.20 o
   1  -9  10    26310.05    27649.82   1316.56 o
   2  -9  10     1138.59      965.55    131.17 o
   3  -9  10    14480.13    14420.93    543.33 o
   4  -9  10     1402.81     1826.44    176.69 o
   5  -9  10     3255.54     3377.58    250.47 o
   6  -9  10     4130.86     4196.66    379.84 o
   7  -9  10      376.09      450.15    131.78 o
   8  -9  10     2772.27     2565.30    350.91 o
   9  -9  10      254.85      390.11    201.94 o
 -12  -8  10       33.81      173.97    153.42 o
 -11  -8  10        9.42      -75.44    122.27 o
 -10  -8  10      341.58      215.51    157.87 o
  -9  -8  10      354.02      311.94    105.41 o
  -8  -8  10      680.36      678.69    172.38 o
  -7  -8  10     3540.20     3821.16    278.44 o
  -6  -8  10      201.15      187.15     79.42 o
  -5  -8  10     4156.11     4056.73    222.83 o
  -4  -8  10     5328.72     5260.29    380.16 o
  -3  -8  10      622.03      655.94     95.70 o
  -2  -8  10     8893.48     8861.79    347.35 o
  -1  -8  10      901.48      888.30    175.03 o
   0  -8  10     7127.31     6990.44    299.97 o
   1  -8  10     7627.42     7599.57    324.21 o
   2  -8  10      642.96      642.62    111.33 o
   3  -8  10    10592.03    10723.54    431.29 o
   4  -8  10     1764.84     1826.91    170.87 o
   5  -8  10     6406.25     6189.56    311.22 o
   6  -8  10     4400.65     4635.93    315.21 o
   7  -8  10     1181.09     1114.82    241.36 o
   8  -8  10     2945.89     3411.01    393.50 o
   9  -8  10       89.51      289.67    194.10 o
 -13  -7  10      398.26      628.08    230.97 o
 -12  -7  10     2003.30     1850.98    317.22 o
 -11  -7  10      333.01      485.47    181.39 o
 -10  -7  10     1645.53     1748.18    291.37 o
  -9  -7  10     1235.68     1374.15    159.34 o
  -8  -7  10      366.66      360.85    100.42 o
  -7  -7  10     3542.73     3137.20    293.70 o
  -6  -7  10      526.29      484.45    102.45 o
  -5  -7  10     2192.13     2084.96    199.83 o
  -4  -7  10     1616.25     1544.99    209.57 o
  -3  -7  10       35.25        7.97     50.50 o
  -2  -7  10       65.66       43.85     43.51 o
  -1  -7  10      199.12      135.64     44.89 o
   0  -7  10       67.15      -16.17     95.46 o
   1  -7  10        2.68      -64.69     65.43 o
   2  -7  10       55.27      184.09     82.73 o
   3  -7  10      591.16      520.03    185.84 o
   4  -7  10       38.56       51.39     82.53 o
   5  -7  10     1703.47     1690.47    169.34 o
   6  -7  10      804.38      363.83    296.88 o
   7  -7  10      883.56      679.79    218.68 o
   8  -7  10      720.40     1147.88    264.24 o
   9  -7  10       14.61     -157.66    184.78 o
 -13  -6  10     1135.51     1523.38    306.41 o
 -12  -6  10     2684.50     2528.65    349.01 o
 -11  -6  10        2.65       97.48    144.52 o
 -10  -6  10     4838.41     5044.28    287.81 o
  -9  -6  10     1545.23     1634.20    318.28 o
  -8  -6  10     3873.24     3960.47    231.49 o
  -7  -6  10     8040.51     7264.11    326.94 o
  -6  -6  10      637.58      670.32    106.21 o
  -5  -6  10     9902.86     9271.01    965.86 o
  -4  -6  10      899.53      968.35     71.33 o
  -3  -6  10     4008.97     3853.51    243.40 o
  -2  -6  10     6659.46     7198.97    284.78 o
  -1  -6  10      149.64      203.94     72.37 o
   0  -6  10     5439.92     5283.49    242.00 o
   1  -6  10      922.95      926.20    272.19 o
   2  -6  10     1427.56     1553.72    145.32 o
   3  -6  10     2088.91     2242.18    171.87 o
   4  -6  10       44.16       46.34     80.02 o
   5  -6  10      959.93     1209.76    234.37 o
   6  -6  10      115.44      170.16    158.93 o
   7  -6  10       52.56       25.85    157.23 o
   8  -6  10      139.19       42.38    164.44 o
   9  -6  10        3.67      -41.32    182.45 o
 -13  -5  10      155.96       38.99    151.30 o
 -12  -5  10      396.08      326.54    170.37 o
 -11  -5  10      149.80       76.61    111.20 o
 -10  -5  10     3340.12     3496.19    243.78 o
  -9  -5  10      622.27      600.86    117.69 o
  -8  -5  10     4152.85     4227.38    242.86 o
  -7  -5  10     3369.73     3152.10    198.69 o
  -6  -5  10      751.18      755.79    127.04 o
  -5  -5  10    10884.93    10765.76    589.52 o
  -4  -5  10       84.40       72.80     46.94 o
  -3  -5  10    11828.96    11955.37    694.62 o
  -2  -5  10     7605.91     7583.58    296.89 o
  -1  -5  10     2953.98     3149.81    198.87 o
   0  -5  10    13752.22    14010.69    493.35 o
   1  -5  10        7.70      -76.77     83.60 o
   2  -5  10    12813.27    12262.62   1707.41 o
   3  -5  10     3917.73     3861.76    219.15 o
   4  -5  10     3902.19     3879.96    339.05 o
   5  -5  10     7999.03     8243.85    392.13 o
   6  -5  10       35.13      -67.60    139.01 o
   7  -5  10     3977.10     3791.80    395.62 o
   8  -5  10      831.89      896.35    242.63 o
   9  -5  10      527.53      446.69    219.74 o
 -14  -4  10       13.59     -193.26    128.84 o
 -13  -4  10      416.02      465.34    198.77 o
 -12  -4  10      195.71      378.25    174.61 o
 -11  -4  10      167.98      182.50    104.22 o
 -10  -4  10      111.13       69.44     86.59 o
  -9  -4  10       19.69       93.72     76.71 o
  -8  -4  10       16.53       33.30     90.16 o
  -7  -4  10      119.63       66.75    116.55 o
  -6  -4  10       18.36       61.88    116.97 o
  -5  -4  10      992.53      905.89    173.55 o
  -4  -4  10       78.87       31.26     43.11 o
  -3  -4  10     3626.03     3744.18    175.99 o
  -2  -4  10     1188.07     1218.39    104.69 o
  -1  -4  10     3141.10     3014.20    173.15 o
   0  -4  10     4179.41     4102.44    338.83 o
   1  -4  10       34.11      109.94     70.79 o
   2  -4  10     5457.24     5676.19    301.33 o
   3  -4  10     1846.50     1062.48    648.00 o
   4  -4  10     3341.47     3167.04    404.31 o
   5  -4  10     3591.49     3074.30    323.58 o
   6  -4  10      355.80      356.63    180.54 o
   7  -4  10     4178.89     3872.54    401.77 o
   8  -4  10      265.86      504.54    200.25 o
 -14  -3  10       47.96       84.97    165.50 o
 -13  -3  10     2767.11     3902.63    430.38 o
 -12  -3  10      754.52      746.71    154.45 o
 -11  -3  10     3532.56     3331.60    245.17 o
 -10  -3  10     7024.77     6588.60    482.19 o
  -9  -3  10      597.00      591.70    113.88 o
  -8  -3  10     9951.31     8758.19    540.99 o
  -7  -3  10     1241.48     1283.29    202.79 o
  -6  -3  10     7220.66     7464.94    465.98 o
  -5  -3  10    10278.56     9675.94    547.56 o
  -4  -3  10     2651.98     2587.08    137.73 o
  -3  -3  10    14180.83    13906.89    477.31 o
  -2  -3  10      468.83      454.81     79.47 o
  -1  -3  10     9377.57     9417.11    354.77 o
   0  -3  10     2028.66     2089.72    148.88 o
   1  -3  10     2914.95     3058.65    184.89 o
   2  -3  10     1403.80     1303.81    132.59 o
   3  -3  10      420.59      410.38     98.55 o
   4  -3  10      361.52      283.74    148.33 o
   5  -3  10       48.48       45.35    133.92 o
   6  -3  10       26.50      108.92    157.23 o
   7  -3  10       14.95      -98.54    144.73 o
   8  -3  10        8.51       91.12    192.62 o
 -14  -2  10      466.61      500.09    209.36 o
 -13  -2  10     2684.88     2735.03    258.55 o
 -12  -2  10       14.35      -90.14     84.97 o
 -11  -2  10     5341.37     4783.82    287.90 o
 -10  -2  10     4476.40     4367.97    380.37 o
  -9  -2  10     3832.45     3788.41    352.40 o
  -8  -2  10    15780.69    14384.86    772.18 o
  -7  -2  10      107.04      103.41    145.58 o
  -6  -2  10    23037.38    22140.54   1063.33 o
  -5  -2  10    17885.58    15425.74    788.07 o
  -4  -2  10    12431.94    11942.80    609.33 o
  -3  -2  10    43915.66    44400.66   1347.47 o
  -2  -2  10      269.93      287.88     74.11 o
  -1  -2  10    41775.30    43311.51   1326.99 o
   0  -2  10     6360.00     6234.57    274.78 o
   1  -2  10    15338.71    15431.36    543.88 o
   2  -2  10    14406.56    14545.02    682.44 o
   3  -2  10      546.12      534.75    106.09 o
   4  -2  10    11317.85    11993.74    691.65 o
   5  -2  10     2018.69     2122.43    293.70 o
   6  -2  10     3989.47     3870.63    393.50 o
   7  -2  10     2640.94     2376.29    341.59 o
   8  -2  10       82.60      -70.56    185.42 o
 -14  -1  10        0.05      -18.65    140.70 o
 -13  -1  10        2.26        5.53    100.53 o
 -12  -1  10      111.05       70.37     96.20 o
 -11  -1  10       95.97       19.07    164.86 o
 -10  -1  10        6.40       -5.51    148.76 o
  -9  -1  10      335.64      513.44    185.42 o
  -8  -1  10     2543.81     2795.22    304.72 o
  -7  -1  10       78.22       88.36    142.19 o
  -6  -1  10     5693.60     6167.24    427.20 o
  -5  -1  10     1756.71     1750.11    230.13 o
  -4  -1  10     5181.81     5056.02    231.55 o
  -3  -1  10    10151.71     9776.31    367.46 o
  -2  -1  10     1324.33     1196.63    120.47 o
  -1  -1  10    20506.95    19384.00    650.68 o
   0  -1  10      886.71      886.64    116.57 o
   2  -1  10     8781.63     8344.51    344.38 o
   3  -1  10     1754.40     2012.45    255.34 o
   4  -1  10    15975.53    14238.44    787.01 o
   5  -1  10      205.99      -47.89    133.29 o
   6  -1  10     9114.31     8505.60    590.58 o
   7  -1  10     2182.33     2011.60    334.60 o
   8  -1  10     1451.58     1376.31    301.96 o
 -14   0  10     2038.21     2360.24    257.90 o
 -13   0  10     2673.44     2419.74    246.60 o
 -12   0  10      535.18      431.44    232.46 o
 -11   0  10     7535.37     7264.90    548.83 o
 -10   0  10      372.37      530.82    210.63 o
  -9   0  10     6067.31     6162.16    458.14 o
  -8   0  10     3947.44     3963.02    353.88 o
  -7   0  10      792.51      634.65    198.13 o
  -6   0  10     8907.03     7878.79    503.69 o
  -5   0  10       10.64      166.26     82.27 o
  -4   0  10     3804.82     3721.18    208.03 o
  -3   0  10     1018.28      938.38    224.62 o
  -2   0  10      784.69      735.21    111.15 o
  -1   0  10      795.08      835.59    117.30 o
   0   0  10      280.66      358.19     94.22 o
   1   0  10       29.65      -85.08     67.50 o
   2   0  10      227.70      331.77     95.24 o
   3   0  10      281.02      320.61    151.93 o
   4   0  10     1321.06     1600.08    264.03 o
   5   0  10      168.66      275.90    173.97 o
   6   0  10     2236.97     2614.47    353.88 o
   7   0  10       84.26       32.63    192.20 o
 -14   1  10     3660.31     3988.53    323.05 o
 -13   1  10     2132.88     2503.03    251.37 o
 -12   1  10     2739.57     2494.11    356.21 o
 -11   1  10    10341.57    10117.34    672.58 o
 -10   1  10      175.71      314.25    190.93 o
  -9   1  10    14671.14    14247.97    810.74 o
  -8   1  10     4298.15     4035.28    377.61 o
  -7   1  10    11203.04    10147.43    610.71 o
  -6   1  10    15476.79    14787.69    796.33 o
  -5   1  10     1939.40     2033.76    166.00 o
  -4   1  10    16907.82    16589.83    590.04 o
  -3   1  10     2778.35     2434.15    175.12 o
  -2   1  10     8458.54     8211.58    345.78 o
  -1   1  10    12109.29    12175.13    462.92 o
   0   1  10     1417.11     1444.12    212.12 o
   1   1  10     7426.74     6888.25    313.93 o
   2   1  10      416.89      346.67    151.30 o
   3   1  10     1924.11     2112.04    281.83 o
   4   1  10     1324.22     1386.70    255.13 o
   5   1  10       78.30      112.31    163.59 o
   6   1  10      823.50     1023.07    266.79 o
   7   1  10       72.04       57.21    172.07 o
 -14   2  10      303.83      250.25    257.57 o
 -13   2  10       12.00      216.78    226.52 o
 -12   2  10      627.28      793.16    264.46 o
 -11   2  10     1336.39     1663.66    312.98 o
 -10   2  10      574.64      513.02    223.13 o
  -9   2  10     5766.11     5040.34    453.90 o
  -8   2  10      321.78      303.66    186.05 o
  -7   2  10     7231.53     6463.70    464.28 o
  -6   2  10     4849.29     5050.51    410.03 o
  -5   2  10     3548.50     3630.39    226.01 o
  -4   2  10     6964.47     6440.09    307.09 o
  -3   2  10       25.09      -88.14     78.96 o
  -2   2  10     7158.44     6939.76    580.51 o
  -1   2  10     6703.18     6251.94    298.15 o
   0   2  10     3668.78     3372.03    277.17 o
   1   2  10     8927.93     8753.31    557.94 o
   2   2  10      124.35       30.94    143.46 o
   3   2  10     4296.07     4092.07    397.95 o
   4   2  10     2497.30     2548.14    344.77 o
   5   2  10     1040.60     1032.39    253.86 o
   6   2  10     2594.62     2520.81    379.94 o
 -14   3  10      432.63      139.43    250.26 o
 -13   3  10        0.32       95.36    203.00 o
 -12   3  10      510.84      484.84    249.62 o
 -11   3  10       22.35      -94.93    166.34 o
 -10   3  10       75.97      -77.34    162.74 o
  -9   3  10       19.79       54.25    169.73 o
  -8   3  10        1.26      -52.13    158.08 o
  -7   3  10      192.90      243.69    170.58 o
  -6   3  10      216.38      302.10    110.51 o
  -5   3  10      967.23      915.76    145.45 o
  -4   3  10     1242.69     1255.19    206.71 o
  -3   3  10       41.56       42.49     89.81 o
  -2   3  10     3451.47     3380.03    274.73 o
  -1   3  10      243.08      149.07     96.52 o
   0   3  10     2234.42     2152.72    187.40 o
   1   3  10     1452.50     1556.01    265.73 o
   2   3  10      167.18      247.29    172.28 o
   3   3  10     2661.72     2327.76    335.66 o
   4   3  10      369.99      626.39    227.80 o
   5   3  10     1103.34      985.14    273.36 o
 -13   4  10      128.19      122.27    235.85 o
 -12   4  10     2021.46     2327.76    393.50 o
 -11   4  10      116.36      134.35    202.37 o
 -10   4  10     1811.19     1929.17    331.84 o
  -9   4  10     2484.05     2712.37    372.74 o
  -8   4  10      404.90      399.01    198.98 o
  -7   4  10     3996.94     4616.53    432.50 o
  -6   4  10      219.56      314.03    145.15 o
  -5   4  10     1469.64     1702.68    300.80 o
  -4   4  10      589.10      714.96    138.99 o
  -3   4  10      141.11      273.42    237.23 o
  -2   4  10      715.81      762.47    143.36 o
  -1   4  10      262.85       87.16     87.18 o
   0   4  10       81.49      194.95    170.58 o
   1   4  10      185.40      215.93    175.24 o
   2   4  10       86.89       82.22    175.03 o
   3   4  10       10.87       49.59    177.79 o
   4   4  10        1.45      -91.97    188.17 o
   5   4  10       55.96      -12.29    209.78 o
 -13   5  10      522.83      603.29    295.39 o
 -12   5  10     1741.00     1713.03    355.15 o
 -11   5  10       12.74      -86.88    187.96 o
 -10   5  10     2770.67     2422.48    374.43 o
  -9   5  10     1812.02     1603.90    312.35 o
  -8   5  10     1747.96     1474.00    304.72 o
  -7   5  10     5626.93     5586.20    493.31 o
  -6   5  10       15.07       85.92    109.70 o
  -5   5  10     5851.21     5792.87    326.14 o
  -4   5  10     3051.90     2885.69    237.28 o
  -3   5  10     2079.57     1597.78    193.74 o
  -2   5  10     4984.24     5132.03    306.67 o
  -1   5  10       26.40     -129.33     86.22 o
   0   5  10     3408.63     4302.91    437.58 o
   1   5  10      822.46      970.94    253.01 o
   2   5  10     1216.93     1304.69    292.22 o
   3   5  10     1457.61     1663.44    334.81 o
   4   5  10        4.17      296.45    229.28 o
 -12   6  10      151.74       68.87    234.37 o
 -11   6  10       15.36      223.77    229.92 o
 -10   6  10      427.76      545.86    246.87 o
  -9   6  10      145.11      -95.99    187.32 o
  -8   6  10      266.74      230.13    198.13 o
  -7   6  10     1494.46     1559.40    306.84 o
  -6   6  10       60.08       39.86    109.23 o
  -5   6  10     3219.74     3504.85    480.70 o
  -4   6  10      571.78      623.92    151.12 o
  -3   6  10     2452.23     2504.74    239.05 o
  -2   6  10     2281.59     2185.85    229.93 o
  -1   6  10      456.56      566.42    242.21 o
   0   6  10     3927.99     3646.44    431.44 o
   1   6  10      195.79      106.16    196.65 o
   2   6  10     2546.63     2231.56    381.85 o
   3   6  10     1830.39     1700.74    361.08 o
 -12   7  10      560.35      472.97    289.04 o
 -11   7  10      227.92      507.30    275.26 o
 -10   7  10     1302.07     1128.81    330.15 o
  -9   7  10       15.93      325.91    237.97 o
  -8   7  10      984.77      810.11    282.47 o
  -7   7  10       93.49     -154.05    179.06 o
  -6   7  10      397.68      251.70    216.25 o
  -5   7  10       45.36      143.28    133.58 o
  -4   7  10        9.58     -165.81    110.54 o
  -3   7  10       12.41      -74.94    120.02 o
  -2   7  10        0.21       23.10    207.03 o
  -1   7  10       45.36     -287.98    191.98 o
   0   7  10       34.35       91.75    197.71 o
   1   7  10       31.51      -85.82    212.33 o
   2   7  10      166.08       79.68    233.73 o
 -11   8  10     1406.64     1545.20    368.92 o
 -10   8  10     3375.21     3719.76    496.91 o
  -9   8  10       65.41      202.79    257.89 o
  -8   8  10     5568.04     6307.31    610.07 o
  -7   8  10     1148.83      841.26    305.14 o
  -6   8  10     4693.99     4303.03    320.39 o
  -5   8  10     4464.46     5037.85    344.21 o
  -4   8  10      367.55      347.27    146.91 o
  -3   8  10     5551.19     5277.49    555.61 o
  -2   8  10      483.96      725.56    246.23 o
  -1   8  10     2895.06     2848.62    440.34 o
   0   8  10     1609.35     2487.11    420.20 o
  -9   9  10       46.39       77.56    244.96 o
  -8   9  10     2689.10     2872.99    461.10 o
  -7   9  10      343.36      608.80    287.98 o
  -6   9  10     2866.95     3047.12    295.39 o
  -5   9  10     1683.92     1754.82    240.41 o
  -4   9  10     1188.31     1238.35    204.60 o
  -3   9  10     4193.43     4551.48    503.27 o
  -2   9  10        2.52       20.77    205.97 o
  -3 -17  11        6.25      190.08    216.57 o
  -2 -17  11     2707.76     2308.05    386.30 o
  -1 -17  11     1054.84     1030.70    287.98 o
   0 -17  11      645.96      909.07    270.39 o
   1 -17  11     1988.87     1819.83    358.54 o
   2 -17  11      204.63      148.54    230.34 o
   3 -17  11     1436.20     1459.17    349.85 o
  -5 -16  11     1023.86      737.64    250.89 o
  -4 -16  11     1929.78     1839.32    335.87 o
  -3 -16  11      106.90      -11.23    173.76 o
  -2 -16  11     3092.34     2308.69    355.79 o
  -1 -16  11      747.73      677.46    231.19 o
   0 -16  11     2062.53     2088.73    352.61 o
   1 -16  11     2278.86     2567.64    401.98 o
   2 -16  11      106.18      130.11    189.44 o
   3 -16  11     2455.14     2440.49    394.78 o
   4 -16  11      733.56     1221.20    316.37 o
  -5 -15  11       65.76      115.70    187.11 o
  -4 -15  11        5.70      139.43    172.28 o
  -3 -15  11       18.60        7.42    156.38 o
  -2 -15  11      161.16      201.44    230.66 o
  -1 -15  11       19.95      142.19    152.99 o
   0 -15  11      427.32      385.45    189.65 o
   1 -15  11      292.49      272.93    178.00 o
   2 -15  11      239.73      286.07    191.56 o
   3 -15  11      669.22      723.02    238.18 o
   4 -15  11        4.00      158.29    195.59 o
   5 -15  11      835.19     1107.62    280.35 o
   6 -15  11      502.24      135.19    200.04 o
  -8 -14  11      600.85      608.16    205.76 o
  -7 -14  11     1900.40     2352.13    337.56 o
  -6 -14  11        2.10      -83.07    151.51 o
  -5 -14  11     1680.09     1868.14    298.57 o
  -4 -14  11      569.66      516.20    203.85 o
  -3 -14  11      712.54      930.47    232.88 o
  -2 -14  11     1527.68     1670.65    295.82 o
  -1 -14  11        0.55     -152.15    121.84 o
   0 -14  11     1233.49     1849.92    306.62 o
   1 -14  11      163.35       58.70    146.00 o
   2 -14  11      248.79       70.99    158.72 o
   3 -14  11      202.48      264.03    190.71 o
   4 -14  11        0.65      -12.71    161.68 o
   5 -14  11       88.00       16.74    174.61 o
   6 -14  11       12.04     -101.94    122.34 o
  -9 -13  11      406.54      320.61    194.10 o
  -8 -13  11     1795.12     1556.86    291.37 o
  -7 -13  11     2235.39     2539.86    275.05 o
  -6 -13  11      216.21      238.48    113.20 o
  -5 -13  11     4906.35     5263.47    465.55 o
  -4 -13  11      783.23      969.88    238.60 o
  -3 -13  11     5963.23     5904.48    471.06 o
  -2 -13  11     4193.55     3555.53    378.46 o
  -1 -13  11      988.00     1013.53    233.31 o
   0 -13  11     8109.18     8391.81    583.58 o
   1 -13  11      490.38      523.40    200.88 o
   2 -13  11     5363.65     5329.80    474.88 o
   3 -13  11     3570.47     3304.00    387.57 o
   4 -13  11     1147.79     1161.23    260.01 o
   5 -13  11     4736.78     4790.51    320.45 o
   6 -13  11       70.94      108.90    132.28 o
   7 -13  11     2435.23     3009.37    425.82 o
 -10 -12  11      122.61      249.83    178.42 o
  -9 -12  11        1.99       14.41    136.89 o
  -8 -12  11      813.11     1249.38    244.75 o
  -7 -12  11      273.20      398.32    168.89 o
  -6 -12  11      763.83      894.19    146.64 o
  -5 -12  11     2105.91     2101.08    440.34 o
  -4 -12  11       19.06      -22.89    129.47 o
  -3 -12  11     3722.25     3498.53    360.02 o
  -2 -12  11      855.59      887.66    220.17 o
  -1 -12  11     1708.52     1664.05    192.52 o
   0 -12  11     5002.05     4690.06    423.60 o
   1 -12  11       59.78      170.16    140.70 o
   2 -12  11     7627.83     7712.02    548.62 o
   3 -12  11     3334.41     3696.87    385.03 o
   4 -12  11     3462.43     3606.74    277.81 o
   5 -12  11     7810.98     7677.46    391.53 o
   6 -12  11       40.55      189.60    127.43 o
   7 -12  11     5516.77     6003.85    461.84 o
 -10 -11  11     2322.11     2616.59    369.35 o
  -9 -11  11       74.05      -49.80    132.02 o
  -8 -11  11     3339.48     3738.12    261.67 o
  -7 -11  11      354.09      359.05    118.77 o
  -6 -11  11     1502.84     1659.95    174.71 o
  -5 -11  11     1938.35     1873.01    230.13 o
  -4 -11  11       27.17       20.88    151.51 o
  -3 -11  11     2412.30     2747.54    312.56 o
  -2 -11  11     1165.67     1112.49    223.77 o
  -1 -11  11     1436.09     1672.13    255.98 o
   0 -11  11      217.72      279.74    108.64 o
   1 -11  11        1.29      -73.32    108.71 o
   2 -11  11      102.17       31.36    134.13 o
   3 -11  11      225.44      235.61    104.17 o
   4 -11  11       52.33      -41.98    100.29 o
   5 -11  11      276.81      276.59    116.69 o
   6 -11  11       79.28       50.93    110.74 o
   7 -11  11     1032.43      962.38    171.81 o
   8 -11  11      137.38      271.45    201.10 o
 -11 -10  11     4514.46     5397.40    520.22 o
 -10 -10  11     4810.75     5323.87    494.37 o
  -9 -10  11     2057.10     2492.62    329.51 o
  -8 -10  11    13600.10    13847.55    558.92 o
  -7 -10  11      318.97      391.29    115.91 o
  -6 -10  11    15376.34    16025.97    609.39 o
  -5 -10  11     8216.43     7205.73    736.58 o
  -4 -10  11     6534.08     6729.61    314.50 o
  -3 -10  11    24046.60    24632.52   1205.31 o
  -2 -10  11      189.35      191.77    132.86 o
  -1 -10  11    17348.89    17232.85    902.92 o
   0 -10  11     8372.30     8050.22    516.83 o
   1 -10  11      896.26      676.61    176.94 o
   2 -10  11    13095.48    13265.95    519.56 o
   3 -10  11     1617.78     1467.99    172.76 o
   4 -10  11     9084.04     8501.08    394.39 o
   5 -10  11     2958.05     3229.23    242.27 o
   6 -10  11     1220.08     1203.50    223.24 o
   7 -10  11     1615.84     1823.17    207.75 o
   8 -10  11       22.24      202.79    189.23 o
 -12  -9  11        1.95      -92.60    147.27 o
 -11  -9  11     2103.59     2364.21    345.19 o
 -10  -9  11      844.88     1049.98    232.03 o
  -9  -9  11     2163.52     2602.36    233.73 o
  -8  -9  11     5236.70     5460.31    329.93 o
  -7  -9  11       59.16      153.84     85.21 o
  -6  -9  11    15406.93    15153.05    575.73 o
  -5  -9  11     4302.22     4213.43    236.13 o
  -4  -9  11    11991.55    11821.82    460.59 o
  -3  -9  11    13826.18    13988.59    519.48 o
  -2  -9  11      989.30     1201.92    212.96 o
  -1  -9  11    21214.42    20258.62   1013.96 o
   0  -9  11     4747.10     4107.73    242.52 o
   1  -9  11    13690.08    13083.43    750.67 o
   2  -9  11    19134.90    18591.24    661.60 o
   3  -9  11      433.79      487.95    116.19 o
   4  -9  11    17864.69    17475.16    888.72 o
   5  -9  11     1657.12     1978.26    192.53 o
   6  -9  11     5780.05     5812.06    315.74 o
   7  -9  11     4659.18     4884.38    443.94 o
   8  -9  11      350.77      459.62    208.09 o
 -12  -8  11      154.11      359.60    174.82 o
 -11  -8  11     1004.48      800.78    218.05 o
 -10  -8  11       42.52       -7.33     96.32 o
  -9  -8  11      531.68      867.60    167.19 o
  -8  -8  11      681.68      485.37    147.06 o
  -7  -8  11        1.21       12.92     71.84 o
  -6  -8  11        4.59       32.94     70.95 o
  -5  -8  11        7.69      -20.56     65.97 o
  -4  -8  11       67.05      152.62     73.10 o
  -3  -8  11      164.17      161.79     54.66 o
  -2  -8  11      395.80      416.50     85.43 o
  -1  -8  11     2132.81     2118.79    325.70 o
   0  -8  11       28.34       89.31     79.05 o
   1  -8  11     4531.58     4029.17    613.67 o
   2  -8  11     3071.52     3151.27    208.60 o
   3  -8  11     1350.45     1445.06    256.72 o
   4  -8  11     3551.21     3647.48    384.39 o
   5  -8  11        3.41       81.79     90.04 o
   6  -8  11     1949.15     2137.99    202.70 o
   7  -8  11     1524.78     1109.32    265.73 o
   8  -8  11      379.99      560.70    218.90 o
 -13  -7  11     1452.58     1846.32    337.77 o
 -12  -7  11     1970.74     2179.85    347.52 o
 -11  -7  11     5391.09     5539.37    465.34 o
 -10  -7  11       68.59       -1.75     98.32 o
  -9  -7  11     6695.14     6652.73    478.05 o
  -8  -7  11     3913.23     3882.55    336.40 o
  -7  -7  11     5078.18     4859.65    523.83 o
  -6  -7  11    11747.51    10772.91   1060.58 o
  -5  -7  11       73.79      144.71     75.54 o
  -4  -7  11     6887.82     7410.90    320.53 o
  -3  -7  11     2965.85     3171.06    140.19 o
  -2  -7  11     2755.65     3152.28    139.90 o
  -1  -7  11     4367.29     4684.64    232.33 o
   0  -7  11      111.58      119.80     78.61 o
   1  -7  11     3558.98     3803.32    220.91 o
   2  -7  11      231.74      269.10     99.70 o
   3  -7  11      111.58       77.88     88.82 o
   4  -7  11       75.11      148.81     96.14 o
   5  -7  11       25.54      -76.47    211.59 o
   6  -7  11       17.26      144.52    160.41 o
   7  -7  11       14.72      -47.68    156.81 o
   8  -7  11        6.82      -37.72    176.30 o
 -13  -6  11      143.09      183.08    190.08 o
 -12  -6  11     2014.58     2358.70    345.19 o
 -11  -6  11     2061.95     2048.18    212.18 o
 -10  -6  11      657.09      730.09    135.92 o
  -9  -6  11     6586.91     6299.34    316.72 o
  -8  -6  11      461.37      419.84     99.27 o
  -7  -6  11    10150.97    10323.86    741.24 o
  -6  -6  11     8076.59     8212.43    466.19 o
  -5  -6  11     1035.77     1060.87    122.63 o
  -4  -6  11    17160.01    17360.20    877.70 o
  -3  -6  11     1874.41     2056.65    135.91 o
  -2  -6  11    13385.02    14067.48    492.65 o
  -1  -6  11     8186.28     8353.07    334.94 o
   0  -6  11     1188.75     1100.73    125.26 o
   1  -6  11    11668.79    11568.08    443.15 o
   2  -6  11      663.44      729.27    160.52 o
   3  -6  11     4149.10     4067.88    237.52 o
   4  -6  11     1904.65     1724.72    169.68 o
   5  -6  11      383.30      469.26    108.06 o
   6  -6  11     1414.26     1428.23    268.27 o
   7  -6  11       90.35       10.60    168.04 o
   8  -6  11      625.58      823.67    248.35 o
 -13  -5  11        0.41      -69.72    139.43 o
 -12  -5  11      131.53      142.19    141.13 o
 -11  -5  11       61.27      117.48    104.93 o
 -10  -5  11      354.22      305.59    112.36 o
  -9  -5  11     1358.92     1262.31    216.78 o
  -8  -5  11        3.72      -37.19     87.83 o
  -7  -5  11     1559.89     1564.67    151.36 o
  -6  -5  11     1606.54     1494.13    218.05 o
  -5  -5  11     1812.99     2001.64    241.99 o
  -4  -5  11     7363.76     7840.01    484.84 o
  -3  -5  11       93.79       88.88     62.79 o
  -2  -5  11    10402.38    11092.05    407.42 o
  -1  -5  11     3028.75     3080.46    195.27 o
   0  -5  11     2975.48     2811.32    180.75 o
   1  -5  11     6173.10     6435.53    298.47 o
   2  -5  11        9.10       -8.23    127.88 o
   3  -5  11     8026.15     8341.74    401.66 o
   4  -5  11     2167.18     1955.23    270.81 o
   5  -5  11     2025.68     2025.16    285.22 o
   6  -5  11     3302.91     3096.55    352.18 o
   7  -5  11       24.73     -102.99    148.33 o
   8  -5  11     1702.01     1712.60    327.81 o
 -14  -4  11      950.57     1284.35    286.07 o
 -13  -4  11       52.92      -86.46    132.44 o
 -12  -4  11     1023.64      956.68    161.38 o
 -11  -4  11      263.06      331.27    113.70 o
 -10  -4  11      837.46      924.71    147.74 o
  -9  -4  11     1476.54     1485.71    164.01 o
  -8  -4  11      142.78      114.64    130.53 o
  -7  -4  11     1985.25     1713.03    244.11 o
  -6  -4  11      406.68      284.16    142.40 o
  -5  -4  11      198.98       52.98    120.36 o
  -4  -4  11      691.53      691.02    163.38 o
  -3  -4  11       22.96      -21.51     55.19 o
  -2  -4  11       68.01       75.25    106.91 o
  -1  -4  11       12.17       21.31     67.29 o
   0  -4  11       26.15       83.16     78.53 o
   1  -4  11       55.68       89.72     77.46 o
   2  -4  11       97.70       58.48     80.39 o
   3  -4  11      475.36      221.98    129.47 o
   4  -4  11       82.33       75.86    130.74 o
   5  -4  11     1071.27     1165.47    235.42 o
   6  -4  11      874.38      667.07    206.39 o
   7  -4  11      237.09      108.49    177.79 o
   8  -4  11      848.49      894.45    268.48 o
 -14  -3  11     1070.31     1326.09    287.55 o
 -13  -3  11      588.16      489.56    149.18 o
 -12  -3  11     3710.50     4248.95    296.94 o
 -11  -3  11      153.85       72.99     92.52 o
 -10  -3  11     4730.58     4677.88    277.76 o
  -9  -3  11     4024.05     3632.24    344.56 o
  -8  -3  11     1202.75     1236.03    225.04 o
  -7  -3  11     9009.81     8731.06    535.48 o
  -6  -3  11      252.26      276.75    152.99 o
  -5  -3  11    12576.31    11603.63    640.16 o
  -4  -3  11     7278.35     7359.62    458.98 o
  -3  -3  11     3264.11     3614.49    330.99 o
  -2  -3  11    15380.37    14067.98   1050.62 o
  -1  -3  11       86.29       46.72     72.95 o
   0  -3  11     6287.51     5900.23    272.62 o
   1  -3  11     3498.70     3480.47    216.88 o
   2  -3  11     1514.95     1206.96    132.81 o
   3  -3  11     4960.96     4984.55    257.23 o
   4  -3  11        2.09      -44.92    122.90 o
   5  -3  11     2092.53     1681.24    284.80 o
   6  -3  11      329.01      294.33    185.42 o
   7  -3  11      285.11      374.43    204.91 o
 -14  -2  11      143.88      122.06    159.14 o
 -13  -2  11      439.64      585.23    324.85 o
 -12  -2  11     1639.52     1662.36    201.90 o
 -11  -2  11       17.43       28.81     87.50 o
 -10  -2  11     3471.77     3673.98    366.59 o
  -9  -2  11      719.39      671.73    192.83 o
  -8  -2  11     1479.16     1679.97    252.17 o
  -7  -2  11     6970.24     6858.47    475.09 o
  -6  -2  11        8.87     -149.60    118.88 o
  -5  -2  11    15229.60    15122.50    789.13 o
  -4  -2  11     2747.03     2652.57    163.91 o
  -3  -2  11     9428.21     8781.41    342.73 o
  -2  -2  11    13388.50    12381.74    931.00 o
  -1  -2  11      952.24      782.10    118.03 o
   0  -2  11    16620.06    16400.81    576.20 o
   1  -2  11     3752.70     3557.36    208.10 o
   2  -2  11     9413.68     9502.03    388.45 o
   3  -2  11    11840.33    12068.55    693.35 o
   4  -2  11     1171.54     1184.12    234.15 o
   5  -2  11     9010.46     8689.74    584.64 o
   6  -2  11      500.54      429.53    208.51 o
   7  -2  11     2885.57     3138.29    398.80 o
 -14  -1  11        9.01       29.46    112.69 o
 -13  -1  11      842.03      908.37    193.57 o
 -12  -1  11       84.56      155.77     99.84 o
 -11  -1  11      228.12      171.01    180.97 o
 -10  -1  11      277.71      286.71    171.22 o
  -9  -1  11       35.84       56.58    151.09 o
  -8  -1  11      115.82       21.61    140.70 o
  -7  -1  11        6.59     -111.89    134.77 o
  -6  -1  11        0.46       74.59    137.10 o
  -5  -1  11      131.57      119.73    147.27 o
  -4  -1  11       90.54       42.46     74.75 o
  -3  -1  11      338.92      333.17     89.85 o
  -2  -1  11      516.79      377.90     95.56 o
  -1  -1  11       63.00        3.43     73.24 o
   0  -1  11     3832.05     3273.09    203.78 o
   1  -1  11      396.04      130.25    174.18 o
   2  -1  11     3956.44     3553.22    218.28 o
   3  -1  11     2007.87     1961.38    271.87 o
   4  -1  11     1328.59     1722.14    270.18 o
   5  -1  11     2361.19     2670.62    341.38 o
   6  -1  11       14.71      -23.73    163.59 o
   7  -1  11     2188.39     2427.57    367.65 o
 -14   0  11        2.95      -98.28    112.25 o
 -13   0  11     5138.22     4744.79    447.96 o
 -12   0  11     1904.00     2133.87    345.61 o
 -11   0  11     3381.51     3034.46    369.35 o
 -10   0  11     9404.49     8425.29    579.77 o
  -9   0  11      117.92      312.77    175.03 o
  -8   0  11    12774.48    12712.10    732.76 o
  -7   0  11     4856.15     4748.55    406.01 o
  -6   0  11     5069.12     5055.81    399.44 o
  -5   0  11    20864.11    20459.93   1023.28 o
  -4   0  11       21.81       25.29     85.08 o
  -3   0  11    24737.52    23492.22    787.89 o
  -2   0  11     1783.31     1841.32    204.17 o
  -1   0  11     5699.26     5199.60    266.32 o
   0   0  11     3957.85     3844.86    227.08 o
   1   0  11       34.66       43.68     87.70 o
   2   0  11     3689.61     3634.99    340.32 o
   3   0  11      165.01       75.65    152.15 o
   4   0  11      524.63      199.83    166.77 o
   5   0  11      257.01      101.08    178.63 o
   6   0  11       37.86        4.87    178.85 o
 -14   1  11      184.46       41.66    183.61 o
 -13   1  11     3340.22     3173.89    425.29 o
 -12   1  11      497.96      184.36    215.72 o
 -11   1  11     4637.34     4624.58    457.08 o
 -10   1  11     6150.99     5782.00    492.68 o
  -9   1  11     1381.85     1092.57    247.93 o
  -8   1  11    17100.55    16506.87    903.56 o
  -7   1  11     1100.48     1054.43    218.05 o
  -6   1  11    15154.34    14913.56    815.19 o
  -5   1  11    19894.13    19746.66   1009.93 o
  -4   1  11     3701.97     3411.07    221.11 o
  -3   1  11    31185.64    30533.87    997.62 o
  -2   1  11      934.13     1090.62    209.57 o
  -1   1  11    12981.67    12800.18    491.36 o
   1   1  11     1911.51     2330.94    288.61 o
   2   1  11    10731.92    10421.63    641.86 o
   3   1  11      182.61      225.89    172.70 o
   4   1  11     3754.28     3718.91    397.74 o
   5   1  11     1756.86     1382.46    288.82 o
   6   1  11      498.17     1012.05    285.22 o
 -14   2  11       38.14     -193.26    229.28 o
 -13   2  11        2.81      258.10    232.88 o
 -12   2  11       16.26      162.95    202.16 o
 -11   2  11      227.31      650.54    241.36 o
 -10   2  11       47.08      279.92    206.82 o
  -9   2  11      341.25      303.45    200.88 o
  -8   2  11     1824.96     1977.70    303.87 o
  -7   2  11       53.79       71.20    142.82 o
  -6   2  11     2189.35     2216.51    297.09 o
  -5   2  11     1031.94     1071.45    148.02 o
  -4   2  11     1492.25     1504.71    241.78 o
  -3   2  11     6012.76     5510.25    286.53 o
  -2   2  11       66.98      125.83     90.66 o
  -1   2  11     8149.22     8307.74    369.85 o
   0   2  11     2043.04     2247.45    189.97 o
   1   2  11     2083.90     2220.33    305.78 o
   2   2  11     5064.99     5551.66    454.11 o
   3   2  11       46.91      234.37    165.07 o
   4   2  11     3334.95     3677.59    424.44 o
   5   2  11      709.62      827.91    280.77 o
 -13   3  11     1089.78     1060.79    315.10 o
 -12   3  11      234.61        8.26    219.53 o
 -11   3  11     2063.70     2073.26    367.02 o
 -10   3  11      570.35      588.67    241.15 o
  -9   3  11     1000.74      987.89    266.36 o
  -8   3  11     1721.09     1622.33    298.36 o
  -7   3  11       24.89      -25.43    147.91 o
  -6   3  11     1134.97     1324.82    260.01 o
  -5   3  11       62.82       32.10    101.59 o
  -4   3  11      128.42      298.68    116.50 o
  -3   3  11        7.44       -1.08     98.08 o
  -2   3  11        2.33      148.73    105.46 o
  -1   3  11       25.12      -32.77    100.54 o
   0   3  11      167.71      216.35    167.40 o
   1   3  11      431.28      715.60    216.57 o
   2   3  11      302.64      416.60    199.61 o
   3   3  11      258.56      432.92    209.36 o
   4   3  11      444.97      546.08    230.13 o
 -13   4  11     1109.22     1275.66    351.97 o
 -12   4  11      673.96      426.35    252.17 o
 -11   4  11     3384.54     2834.85    410.25 o
 -10   4  11       89.56      144.73    191.35 o
  -9   4  11     6068.23     5642.36    518.10 o
  -8   4  11     2199.29     2238.76    346.25 o
  -7   4  11     2093.35     2273.09    341.59 o
  -6   4  11     3942.53     4423.28    429.32 o
  -5   4  11       50.13      212.38    168.78 o
  -4   4  11     3753.97     3636.26    267.29 o
  -3   4  11     1845.42     2049.76    211.53 o
  -2   4  11     1298.10     1314.29    445.53 o
  -1   4  11     2871.08     2686.94    344.98 o
   0   4  11        2.19       19.71    152.78 o
   1   4  11      712.17      721.53    244.96 o
   2   4  11      161.99       37.51    196.43 o
   3   4  11      162.28      521.28    260.01 o
 -12   5  11      500.84      290.94    268.06 o
 -11   5  11     1257.67     1144.70    307.26 o
 -10   5  11      146.28        1.70    196.43 o
  -9   5  11     3290.93     3352.31    425.71 o
  -8   5  11      329.15      506.87    226.31 o
  -7   5  11     1914.16     2429.26    359.18 o
  -6   5  11     2791.21     3448.94    405.37 o
  -5   5  11      197.56      264.00    135.13 o
  -4   5  11     4116.65     4567.43    305.70 o
  -3   5  11      571.52      632.61    186.16 o
  -2   5  11     2069.35     2267.63    230.58 o
  -1   5  11     3184.34     3442.16    410.46 o
   0   5  11      177.51      123.54    201.31 o
   1   5  11     3160.31     3238.31    421.90 o
   2   5  11      383.17      558.37    257.46 o
 -12   6  11        8.65     -278.23    223.56 o
 -11   6  11        3.81     -252.38    187.96 o
 -10   6  11        7.34     -103.41    213.39 o
  -9   6  11        3.28       59.97    203.22 o
  -8   6  11        0.68      -51.49    194.53 o
  -7   6  11      353.38      240.09    220.80 o
  -6   6  11      162.56      -70.99    165.71 o
  -5   6  11      194.95      244.96    136.19 o
  -4   6  11      714.80      521.46    154.93 o
  -3   6  11       47.78      114.51    123.54 o
  -2   6  11      502.02      845.71    246.66 o
  -1   6  11      504.18      841.68    262.55 o
   0   6  11      165.63      332.26    223.13 o
   1   6  11     1477.05     1273.12    324.42 o
 -11   7  11      494.40      615.16    289.04 o
 -10   7  11      527.26      792.31    292.00 o
  -9   7  11     1423.70     1428.87    354.94 o
  -8   7  11       12.32     -297.19    198.13 o
  -7   7  11     1319.21      727.47    274.84 o
  -6   7  11      932.37      969.25    282.89 o
  -5   7  11      606.60      718.93    171.38 o
  -4   7  11     1616.93     1601.26    218.81 o
  -3   7  11       55.34      104.62    142.63 o
  -2   7  11      856.53      809.47    255.34 o
  -1   7  11       37.84       32.85    212.75 o
   0   7  11      162.13       43.86    244.96 o
  -9   8  11     1903.46     2008.00    416.18 o
  -8   8  11      192.02      106.59    256.83 o
  -7   8  11     4678.54     4907.05    559.64 o
  -6   8  11      816.18      782.35    317.01 o
  -5   8  11     3787.62     3908.01    315.05 o
  -4   8  11     3838.56     4243.75    329.47 o
  -3   8  11      788.14      805.23    266.57 o
  -2 -17  12       24.01      202.37    194.74 o
  -1 -17  12     5154.15     5524.96    562.82 o
   0 -17  12     1592.98     1921.12    368.50 o
   1 -17  12     2896.46     2293.22    409.19 o
  -5 -16  12       21.45       14.41    177.36 o
  -4 -16  12      843.91      988.95    272.30 o
  -3 -16  12     1059.81     1296.85    307.26 o
  -2 -16  12       91.98       17.16    179.91 o
  -1 -16  12     2644.06     2547.72    388.42 o
   0 -16  12      271.05      260.85    212.54 o
   1 -16  12     1972.93     2372.47    388.21 o
   2 -16  12     1619.61     1856.49    356.63 o
   3 -16  12      364.21      455.80    250.26 o
   4 -16  12     2234.44     2354.46    414.91 o
  -6 -15  12      996.40     1440.31    298.15 o
  -5 -15  12       70.10      352.18    212.54 o
  -4 -15  12      539.18      399.86    216.99 o
  -3 -15  12      169.60      368.71    203.22 o
  -2 -15  12       13.02      -62.94    157.23 o
  -1 -15  12       21.83      -55.22    110.74 o
   0 -15  12        6.83      150.45    165.71 o
   1 -15  12       60.82       69.29    157.02 o
   2 -15  12       20.30      212.12    205.33 o
   3 -15  12       30.51      140.70    180.33 o
   4 -15  12      248.61       44.92    196.65 o
   5 -15  12        0.16      236.70    223.13 o
  -8 -14  12      329.73      738.48    233.09 o
  -7 -14  12     1722.53     1863.90    323.36 o
  -6 -14  12     2072.65     2541.78    357.48 o
  -5 -14  12      272.33      490.98    214.66 o
  -4 -14  12     3225.96     3396.81    394.99 o
  -3 -14  12      606.05      377.61    196.01 o
  -2 -14  12     2254.60     1811.99    307.68 o
  -1 -14  12     2897.40     2420.57    341.16 o
   0 -14  12      149.38      233.94    143.67 o
   1 -14  12     2022.41     2285.38    346.67 o
   2 -14  12      442.98      478.27    205.12 o
   3 -14  12      659.42      642.92    240.30 o
   4 -14  12      893.95     1115.25    275.26 o
   5 -14  12       21.59     -141.94    115.32 o
   6 -14  12      410.73      727.52    322.52 o
  -9 -13  12     1202.91     1241.33    269.12 o
  -8 -13  12       96.48      405.80    166.56 o
  -7 -13  12     1607.86     1710.58    272.40 o
  -6 -13  12     1015.53     1179.03    256.40 o
  -5 -13  12      747.69      678.52    215.93 o
  -4 -13  12     3602.61     3574.18    387.57 o
  -3 -13  12      138.13       54.04    138.37 o
  -2 -13  12     4998.72     5342.09    470.85 o
  -1 -13  12     3376.89     4073.64    410.67 o
   0 -13  12     2282.51     1664.94    202.79 o
   1 -13  12     4673.68     4501.89    445.42 o
   2 -13  12       73.10       15.89    148.76 o
   3 -13  12     4176.02     4096.52    426.56 o
   4 -13  12     2033.27     2339.58    378.04 o
   5 -13  12     1279.71     1737.96    221.47 o
   6 -13  12     2900.86     2967.64    450.93 o
 -10 -12  12      114.64      147.91    154.69 o
  -9 -12  12      122.38      110.40    148.97 o
  -8 -12  12        1.46       59.74    165.92 o
  -7 -12  12       75.05      -92.49    117.61 o
  -6 -12  12       12.77       12.15     89.28 o
  -5 -12  12       17.60      -27.97    144.52 o
  -4 -12  12       35.75      253.22    162.53 o
  -3 -12  12        4.84     -105.10    133.50 o
  -2 -12  12      600.50      482.93    191.98 o
  -1 -12  12      248.93      331.42    167.19 o
   0 -12  12     1262.66     1037.48    226.74 o
   1 -12  12     1335.80     1366.12    235.11 o
   2 -12  12      222.35      311.92    178.85 o
   3 -12  12     2155.59     2178.64    210.92 o
   4 -12  12      216.18      176.52    128.56 o
   5 -12  12     1214.40     1235.51    186.42 o
   6 -12  12     1329.55     1477.48    206.92 o
   7 -12  12       60.75       75.93    123.67 o
 -10 -11  12     2212.83     2973.64    383.33 o
  -9 -11  12     3361.51     3113.08    365.11 o
  -8 -11  12      508.75      717.42    190.18 o
  -7 -11  12     7367.27     8011.76    666.22 o
  -6 -11  12      565.62      631.44    128.35 o
  -5 -11  12     6594.39     6871.41    333.84 o
  -4 -11  12     4167.53     4660.61    414.91 o
  -3 -11  12     1635.62     1740.79    270.60 o
  -2 -11  12     4157.74     4227.69    391.39 o
  -1 -11  12      116.94      202.16    149.82 o
   0 -11  12     2591.56     2917.06    327.81 o
   1 -11  12     1565.85     1637.19    169.49 o
   2 -11  12      716.60      729.92    162.53 o
   3 -11  12     1014.49     1191.58    134.58 o
   4 -11  12        0.20      -79.03    102.00 o
   5 -11  12      355.88      429.25    140.97 o
   6 -11  12      250.18      449.77    171.59 o
   7 -11  12      124.03      255.22    170.79 o
 -11 -10  12        5.64       81.58    165.07 o
 -10 -10  12     4404.87     5063.44    474.45 o
  -9 -10  12     3007.55     3350.42    332.05 o
  -8 -10  12     3695.42     3968.96    265.85 o
  -7 -10  12    12614.78    12689.42    523.70 o
  -6 -10  12      217.62      283.21    102.52 o
  -5 -10  12    19732.02    17898.85   1346.75 o
  -4 -10  12     4723.54     5010.04    402.62 o
  -3 -10  12    11141.31    11370.32    674.07 o
  -2 -10  12    19528.09    19367.56   1002.52 o
  -1 -10  12       70.17      257.67    153.84 o
   0 -10  12    20444.50    20050.26    702.75 o
   1 -10  12     3890.57     4069.29    313.94 o
   2 -10  12     8882.45     8366.13    376.69 o
   3 -10  12     8241.34     8505.69    388.49 o
   4 -10  12      367.89      367.15    123.69 o
   5 -10  12     7380.09     7695.98    672.79 o
   6 -10  12     1389.90     1576.23    196.78 o
   7 -10  12     2273.59     2083.01    334.38 o
 -12  -9  12        3.06       57.21    161.89 o
 -11  -9  12       17.64      137.74    150.24 o
 -10  -9  12      284.50      164.15    113.50 o
  -9  -9  12      231.15      220.44    118.88 o
  -8  -9  12     2090.94     2033.05    192.52 o
  -7  -9  12     2927.53     2855.72    215.20 o
  -6  -9  12     2197.58     2347.81    193.15 o
  -5  -9  12     4531.23     4462.27    387.15 o
  -4  -9  12      703.19      631.84    114.85 o
  -3  -9  12     6624.82     7304.11    494.58 o
  -2  -9  12     8914.67     8804.70    361.09 o
  -1  -9  12     1621.49     1491.41    256.83 o
   0  -9  12    14405.88    12708.78    941.28 o
   1  -9  12     1071.97     1276.13    149.84 o
   2  -9  12    10885.62    10497.25    434.89 o
   3  -9  12     6495.18     5901.38    305.67 o
   4  -9  12     1730.19     1295.74    170.30 o
   5  -9  12     7429.80     7868.49    381.31 o
   6  -9  12      275.47      283.19    123.72 o
   7  -9  12     3933.32     4213.49    443.51 o
 -12  -8  12     2390.02     2519.53    372.31 o
 -11  -8  12      907.35     1088.13    253.22 o
 -10  -8  12     7419.52     7462.04    787.22 o
  -9  -8  12       57.05      158.69    100.72 o
  -8  -8  12     4700.96     5138.65    286.26 o
  -7  -8  12     1997.87     1733.63    172.75 o
  -6  -8  12      581.96      705.69    119.76 o
  -4  -8  12        0.52       57.15     68.87 o
  -3  -8  12     2565.63     2501.82    166.90 o
  -2  -8  12      528.30      507.20    113.26 o
  -1  -8  12      172.11      201.60     90.39 o
   0  -8  12        4.44      -86.17     69.05 o
   1  -8  12       36.33       -7.01     82.98 o
   2  -8  12       16.24       -4.13    151.41 o
   3  -8  12       51.36      196.01    101.75 o
   4  -8  12        9.37      113.92    139.01 o
   5  -8  12      397.07      372.19    117.64 o
   6  -8  12       10.88       39.41    156.60 o
   7  -8  12      970.51      919.45    253.86 o
 -12  -7  12     1727.41     2167.99    339.47 o
 -11  -7  12     4078.18     4271.10    299.31 o
 -10  -7  12    10294.44    10094.45    453.64 o
  -9  -7  12      448.80      408.66    115.51 o
  -8  -7  12    17479.30    16780.20   1174.79 o
  -7  -7  12     2623.96     2512.14    196.21 o
  -6  -7  12    12830.91    12619.34    983.66 o
  -5  -7  12    14548.42    15114.23    567.16 o
  -4  -7  12     2276.98     2361.26    170.89 o
  -3  -7  12    16678.14    17291.12    614.42 o
  -2  -7  12     1507.81     1622.45    229.17 o
  -1  -7  12     6014.10     6597.48    387.89 o
   0  -7  12    11011.56    11122.64    433.19 o
   1  -7  12      540.92      540.57    114.44 o
   2  -7  12     7103.71     6749.73    322.68 o
   3  -7  12      617.83      720.91    130.66 o
   4  -7  12     1999.73     2130.51    194.35 o
   5  -7  12     1244.70     1849.07    289.88 o
   6  -7  12      147.13       66.54    167.19 o
   7  -7  12      864.40      899.95    267.42 o
 -13  -6  12      666.92      681.48    216.78 o
 -12  -6  12       12.69      -84.55    129.05 o
 -11  -6  12     1220.63     1395.14    182.71 o
 -10  -6  12      743.01     1007.09    164.23 o
  -9  -6  12      913.17      933.24    146.07 o
  -8  -6  12     5856.60     5504.37    288.24 o
  -7  -6  12      399.40      379.88    101.21 o
  -6  -6  12     9601.63     9513.45    398.11 o
  -5  -6  12     5146.38     4958.97    380.16 o
  -4  -6  12     3471.08     3752.60    339.05 o
  -3  -6  12     7163.18     7818.61    500.09 o
  -2  -6  12       49.94      160.07     77.20 o
  -1  -6  12    11943.70    11100.25    427.58 o
   0  -6  12     6199.82     6390.39    293.85 o
   1  -6  12     4819.90     5273.49    265.62 o
   2  -6  12     8101.96     8900.41    665.27 o
   3  -6  12      133.43      121.87     95.09 o
   4  -6  12     5093.55     5284.99    284.86 o
   5  -6  12     2195.16     2569.54    328.66 o
   6  -6  12     1533.31     1687.81    299.21 o
   7  -6  12     2865.51     3084.26    395.84 o
 -13  -5  12      575.91      586.13    218.68 o
 -12  -5  12       34.08        7.50    110.09 o
 -11  -5  12      648.42      616.66    136.39 o
 -10  -5  12      125.53      218.15    104.73 o
  -9  -5  12       21.51       26.20     83.91 o
  -8  -5  12       62.13       10.42    141.98 o
  -7  -5  12        6.19      -37.72    133.50 o
  -6  -5  12      111.54      -70.35    120.57 o
  -5  -5  12       91.40      186.48    147.91 o
  -4  -5  12      729.81      561.54    164.44 o
  -3  -5  12     1710.71     1897.17    245.17 o
  -2  -5  12      127.12      179.03     76.28 o
  -1  -5  12     2557.12     2746.31    181.38 o
   0  -5  12      421.55      374.17     96.63 o
   1  -5  12     1871.05     1664.60    156.60 o
   2  -5  12     3209.88     2959.64    204.07 o
   3  -5  12      356.39      468.61    112.00 o
   4  -5  12     3289.04     3262.47    336.50 o
   5  -5  12      353.89      324.42    167.83 o
   6  -5  12     1295.37     1230.52    275.47 o
   7  -5  12      937.22      461.10    221.86 o
 -13  -4  12     1719.19     1403.01    282.04 o
 -12  -4  12      181.42      275.37    141.55 o
 -11  -4  12     3051.47     2678.45    321.25 o
 -10  -4  12      177.23      324.69    107.52 o
  -9  -4  12     3015.24     2756.13    216.82 o
  -8  -4  12     4444.85     4302.28    372.10 o
  -7  -4  12      743.95      971.79    209.15 o
  -6  -4  12     5448.35     4880.99    380.16 o
  -5  -4  12      225.76      217.63    143.03 o
  -4  -4  12     1761.56     1682.30    237.33 o
  -3  -4  12      926.83      865.99    104.38 o
  -2  -4  12      490.26      345.04     98.85 o
  -1  -4  12     2005.04     1932.83    157.01 o
   0  -4  12        5.77       87.30     80.48 o
   1  -4  12      867.71      941.54    143.99 o
   2  -4  12       22.74       26.21     84.51 o
   3  -4  12        6.93       25.23    129.05 o
   4  -4  12        8.29      -44.71    131.59 o
   5  -4  12        1.56       12.50    146.64 o
   6  -4  12        0.14     -213.92    142.61 o
   7  -4  12        0.49       32.42    191.77 o
 -13  -3  12      554.78      668.98    159.72 o
 -12  -3  12      925.25     1151.53    177.72 o
 -11  -3  12     3067.49     3134.66    247.48 o
 -10  -3  12        1.58     -124.81    139.43 o
  -9  -3  12     6943.62     7196.46    503.48 o
  -8  -3  12     1946.65     2059.07    285.86 o
  -7  -3  12     4710.33     4954.94    389.27 o
  -6  -3  12     8392.99     7340.55    488.01 o
  -5  -3  12      198.90      135.83    139.64 o
  -4  -3  12    12185.52    11537.51    649.48 o
  -3  -3  12     3619.67     3524.22    196.34 o
  -2  -3  12     3668.51     3781.54    211.16 o
  -1  -3  12     7115.63     7177.13    313.76 o
   0  -3  12       44.43       38.68     79.62 o
   1  -3  12     7217.98     7114.53    324.85 o
   2  -3  12     1616.38     1020.58    659.87 o
   3  -3  12     2632.99     2509.79    299.42 o
   4  -3  12     2924.92     2561.91    321.46 o
   5  -3  12       43.98     -115.06    149.60 o
   6  -3  12     1719.36     1523.80    293.70 o
 -14  -2  12       14.90       15.35    108.84 o
 -13  -2  12        1.37       -9.22     94.45 o
 -12  -2  12       66.67       91.60    121.10 o
 -11  -2  12      582.43      273.99    200.88 o
 -10  -2  12       16.92      124.18    178.63 o
  -9  -2  12     2337.54     2336.24    302.17 o
  -8  -2  12       81.72      138.37    156.17 o
  -7  -2  12     2987.01     2497.07    297.51 o
  -6  -2  12     1657.76     1129.45    220.80 o
  -5  -2  12      639.81      487.38    169.73 o
  -4  -2  12     5174.14     4581.36    366.38 o
  -3  -2  12      682.59      623.28    106.13 o
  -2  -2  12     4413.23     4644.37    236.16 o
  -1  -2  12     3878.92     3590.18    212.70 o
   0  -2  12      293.77      395.76    104.54 o
   1  -2  12     8552.92     8608.66    666.44 o
   2  -2  12      464.46      477.12    118.77 o
   3  -2  12     5324.98     5230.21    421.69 o
   4  -2  12     2965.29     3194.87    355.36 o
   5  -2  12      751.48     1115.25    246.66 o
   6  -2  12     3391.46     3071.54    393.72 o
 -14  -1  12     1793.63     1500.95    226.34 o
 -13  -1  12       12.49      -45.36     96.11 o
 -12  -1  12     2408.12     1734.43    324.85 o
 -11  -1  12     1233.63     1003.15    255.56 o
 -10  -1  12     1232.16     1364.24    263.18 o
  -9  -1  12     2355.15     2566.58    322.94 o
  -8  -1  12        1.96     -116.34    126.72 o
  -7  -1  12     1430.20     1256.16    237.76 o
  -6  -1  12      642.79      389.69    166.77 o
  -5  -1  12      757.04      479.54    176.73 o
  -4  -1  12      258.71      272.93    162.11 o
  -3  -1  12       13.14        0.89     77.41 o
  -2  -1  12       21.79       71.35    130.85 o
  -1  -1  12        6.26       28.52     82.60 o
   0  -1  12       10.05       10.93     81.76 o
   1  -1  12        2.81       71.79    117.39 o
   2  -1  12       27.01      -71.41    132.44 o
   3  -1  12       61.42      188.38    153.42 o
   4  -1  12       40.67      204.49    171.01 o
   5  -1  12      135.36      363.41    204.91 o
   6  -1  12      500.66      337.56    210.84 o
 -14   0  12     3270.29     3185.17    344.77 o
 -13   0  12       13.55      -73.32    219.74 o
 -12   0  12     6703.55     6421.95    560.91 o
 -11   0  12     2725.01     2692.45    365.53 o
 -10   0  12     5867.10     5948.13    490.77 o
  -9   0  12     9789.75     9746.29    634.65 o
  -8   0  12      832.72      805.87    210.84 o
  -7   0  12    18353.41    18443.88    977.51 o
  -6   0  12     1142.79     1425.69    250.89 o
  -5   0  12    13376.35    13660.15    759.46 o
  -4   0  12     6050.76     6746.59    465.76 o
  -3   0  12      964.66     1175.87    147.41 o
  -2   0  12    10191.46     9837.93    519.16 o
  -1   0  12     2032.88     1802.69    172.91 o
   0   0  12     6368.29     5812.60    295.18 o
   1   0  12     6187.68     5345.27    414.70 o
   2   0  12      868.51      579.98    194.10 o
   3   0  12     6519.44     5995.39    470.21 o
   4   0  12      209.21      181.18    177.36 o
   5   0  12     2923.43     2863.67    384.82 o
 -13   1  12      151.88      115.70    237.33 o
 -12   1  12     1580.26     1404.50    314.04 o
 -11   1  12       92.59     -187.53    160.62 o
 -10   1  12     2532.26     2734.83    362.99 o
  -9   1  12     2497.76     2832.73    357.06 o
  -8   1  12     1269.30      926.23    241.57 o
  -7   1  12     8113.18     8173.76    551.16 o
  -6   1  12       38.39      -24.37    131.80 o
  -5   1  12     9839.80     9803.72    611.77 o
  -4   1  12     3176.61     3629.98    237.01 o
  -3   1  12     2940.65     2849.64    208.22 o
  -2   1  12    10779.18    11431.31    466.36 o
  -1   1  12        2.95       29.46    135.51 o
   1   1  12     3373.26     3792.86    382.06 o
   2   1  12     3149.29     3085.10    357.06 o
   3   1  12     8334.54     8107.01    586.13 o
   4   1  12       35.83      148.54    188.59 o
 -13   2  12      386.21      537.81    270.39 o
 -12   2  12     1604.31     1331.60    321.25 o
 -11   2  12       39.51       42.38    182.66 o
 -10   2  12      865.54      948.27    272.30 o
  -9   2  12       21.21     -157.66    164.01 o
  -8   2  12      118.06       63.99    157.44 o
  -7   2  12      254.84      312.77    180.97 o
  -6   2  12      127.57      142.61    163.17 o
  -5   2  12       39.47      -25.43    143.46 o
  -4   2  12       38.96      260.40    117.28 o
  -3   2  12      424.96      540.32    124.02 o
  -2   2  12      664.22      530.86    128.70 o
  -1   2  12      188.51      342.14    116.91 o
   0   2  12     1767.11     1834.03    289.04 o
   1   2  12       39.93      -95.78    148.12 o
   2   2  12     1043.43      947.42    259.37 o
   3   2  12      715.01      609.01    241.99 o
   4   2  12      207.07      136.04    198.55 o
 -13   3  12     2506.56     2926.18    445.00 o
 -12   3  12     3868.18     3800.28    475.51 o
 -11   3  12     1164.42      929.41    293.06 o
 -10   3  12     5825.34     6527.05    574.26 o
  -9   3  12      168.80       50.64    178.63 o
  -8   3  12     4216.61     5003.89    476.78 o
  -7   3  12     3344.60     4075.75    425.71 o
  -6   3  12     1206.40     1001.03    254.92 o
  -5   3  12     5394.02     5492.97    470.43 o
  -4   3  12      168.72      182.87    124.03 o
  -3   3  12     2725.05     2731.21    232.78 o
  -2   3  12     1110.79     1072.80    164.78 o
  -1   3  12      196.85      108.06    142.82 o
   0   3  12     1098.86     1210.18    263.82 o
   1   3  12      176.81      469.15    203.00 o
   2   3  12      373.56      406.43    229.28 o
   3   3  12      120.69      482.29    243.05 o
 -12   4  12      809.42      717.08    282.26 o
 -11   4  12     1127.28     1549.02    341.80 o
 -10   4  12     3344.55     3851.35    464.07 o
  -9   4  12        7.11      -53.82    173.97 o
  -8   4  12     5393.12     6087.99    542.47 o
  -7   4  12     2126.59     1838.69    326.54 o
  -6   4  12     3118.87     4097.16    431.44 o
  -5   4  12     6378.08     6585.33    521.07 o
  -4   4  12      124.37      153.45    129.98 o
  -3   4  12     6335.87     6428.08    357.37 o
  -2   4  12     1774.55     1793.10    210.00 o
  -1   4  12     2510.69     2443.04    357.91 o
   0   4  12     2742.05     2727.41    379.94 o
   1   4  12       48.87     -276.53    184.36 o
   2   4  12     1551.36     1792.07    366.81 o
 -12   5  12       11.34      128.84    254.50 o
 -11   5  12      128.01      -41.53    225.68 o
 -10   5  12      150.37      161.68    235.00 o
  -9   5  12       30.19      104.68    203.64 o
  -8   5  12      828.29     1008.24    292.85 o
  -7   5  12      111.94      106.38    198.77 o
  -6   5  12      886.51     1064.60    282.68 o
  -5   5  12      631.13      703.10    246.87 o
  -4   5  12      330.53      327.10    144.36 o
  -3   5  12     2659.33     2967.16    265.81 o
  -2   5  12       50.22       82.22    189.23 o
  -1   5  12     2316.25     2123.49    371.89 o
   0   5  12     1018.48     1027.73    294.33 o
   1   5  12      217.67      237.12    232.03 o
 -11   6  12      410.79      622.36    290.73 o
 -10   6  12      242.79      284.59    243.05 o
  -9   6  12       71.45      371.04    243.05 o
  -8   6  12      217.14     -220.17    177.36 o
  -7   6  12       19.38     -261.07    184.36 o
  -6   6  12       21.32      -52.13    195.16 o
  -5   6  12       21.92     -154.27    195.59 o
  -4   6  12       24.33       58.11    137.78 o
  -3   6  12       42.33       62.76    197.71 o
  -2   6  12        3.77      -16.32    199.19 o
  -1   6  12      147.86      474.45    256.62 o
  -9   7  12     1172.28      745.26    320.61 o
  -8   7  12     1257.72     1002.09    340.11 o
  -7   7  12      168.15     -243.27    210.63 o
  -6   7  12     1315.45     1401.95    355.15 o
  -5   7  12      150.86       59.12    213.18 o
  -4   7  12      580.36      534.83    173.11 o
  -3   7  12      934.44     1111.65    296.45 o
  -2   7  12       20.49       79.04    230.97 o
  -4 -16  13       36.31      351.34    232.03 o
  -3 -16  13       41.70       16.74    181.39 o
  -2 -16  13       26.22       89.64    192.83 o
  -1 -16  13       46.92      163.59    203.43 o
   0 -16  13      502.51      458.77    228.01 o
   1 -16  13       25.19       72.68    186.26 o
   2 -16  13     1192.69     1604.32    345.61 o
  -6 -15  13     1686.39     1657.72    318.49 o
  -5 -15  13     3176.74     3271.58    421.48 o
  -4 -15  13        1.00      211.69    190.71 o
  -3 -15  13     2321.58     1847.80    328.66 o
  -2 -15  13      468.46      667.71    237.97 o
  -1 -15  13      780.64      585.49    223.77 o
   0 -15  13      986.60     1314.01    290.73 o
   1 -15  13       12.33       48.74    178.00 o
   2 -15  13      891.22     1075.83    286.92 o
   3 -15  13      169.38       11.87    187.11 o
   4 -15  13       87.06       -6.09    143.67 o
  -7 -14  13      237.77      592.69    238.39 o
  -6 -14  13     2564.19     2536.91    359.60 o
  -5 -14  13     2718.48     2980.21    391.60 o
  -4 -14  13      773.88      917.33    241.57 o
  -3 -14  13     3828.66     3940.14    434.19 o
  -2 -14  13      122.93       -6.36    163.17 o
  -1 -14  13     2462.63     2256.14    336.50 o
   0 -14  13     2407.02     2478.21    351.55 o
   1 -14  13      590.18      517.47    217.20 o
   2 -14  13     3510.30     3569.94    426.56 o
   3 -14  13       40.08      109.99    123.85 o
   4 -14  13     1611.59     1643.13    227.00 o
   5 -14  13      976.84      584.87    234.26 o
  -8 -13  13      335.94      350.81    158.93 o
  -7 -13  13        4.57      178.42    183.72 o
  -6 -13  13      565.33      775.99    233.31 o
  -5 -13  13      324.77      141.76    172.28 o
  -4 -13  13      538.31      629.78    216.99 o
  -3 -13  13     2076.24     1729.35    303.45 o
  -2 -13  13        0.24     -132.23    138.58 o
  -1 -13  13     2564.18     2558.74    343.71 o
   0 -13  13      775.17      874.74    219.53 o
   1 -13  13     1106.47     1316.98    265.94 o
   2 -13  13     2557.10     2553.79    245.38 o
   3 -13  13       69.21       50.49     94.06 o
   4 -13  13     2955.84     3133.86    220.42 o
   5 -13  13      614.86     1009.49    230.85 o
  -9 -12  13      630.48      533.79    193.47 o
  -8 -12  13     1233.19     1360.95    183.93 o
  -7 -12  13       36.45       67.82    100.42 o
  -6 -12  13     1409.32     1934.04    312.13 o
  -5 -12  13       32.71     -104.47    144.52 o
  -4 -12  13      447.18      362.14    180.97 o
  -3 -12  13       34.54      -37.30    135.83 o
  -2 -12  13       13.09      186.90    160.83 o
  -1 -12  13       12.51      119.51    151.09 o
   0 -12  13        1.54     -162.32    125.24 o
   1 -12  13        0.87      132.96     97.83 o
   2 -12  13       19.62        7.42    101.31 o
   3 -12  13       12.74       84.17    106.32 o
   4 -12  13      243.44      300.83    131.71 o
   5 -12  13        3.98       -6.97    118.40 o
   6 -12  13      478.92      288.11    138.24 o
 -10 -11  13      321.18      114.85    151.30 o
  -9 -11  13     3757.94     4275.70    295.84 o
  -8 -11  13     2232.48     2388.77    220.73 o
  -7 -11  13     1308.00     1462.68    264.24 o
  -6 -11  13     5617.92     5578.79    452.41 o
  -5 -11  13      110.30      -64.21    138.58 o
  -4 -11  13     6834.71     7145.60    518.74 o
  -3 -11  13     3625.90     3451.06    368.50 o
  -2 -11  13     2433.10     2540.09    311.92 o
  -1 -11  13     7945.98     7921.78    362.44 o
   0 -11  13       11.71       48.54     89.64 o
   1 -11  13     4348.95     4609.04    278.78 o
   2 -11  13     2054.10     2095.80    202.31 o
   3 -11  13     1013.52     1081.42    163.70 o
   4 -11  13     2562.16     2492.96    227.08 o
   5 -11  13       23.29      107.42    110.59 o
   6 -11  13      874.50      709.76    174.52 o
 -11 -10  13      949.56     1012.26    240.93 o
 -10 -10  13        3.46      263.54    145.15 o
  -9 -10  13     1899.63     2559.74    229.28 o
  -8 -10  13      446.25      530.36    133.61 o
  -7 -10  13      632.28      996.67    186.58 o
  -6 -10  13     4195.78     4421.06    265.47 o
  -5 -10  13       71.66      315.95    170.16 o
  -4 -10  13     9599.79     9390.30    604.35 o
  -3 -10  13     3326.45     3475.22    360.02 o
  -2 -10  13     8329.45     8786.37    572.35 o
  -1 -10  13    11831.94    10976.74    441.85 o
   0 -10  13     2224.48     2205.03    187.25 o
   1 -10  13    13301.03    12324.39    494.45 o
   2 -10  13      494.28      673.31    130.81 o
   3 -10  13     8028.27     7838.42    414.48 o
   4 -10  13     5433.83     5871.28    320.27 o
   5 -10  13      957.00     1144.87    176.45 o
   6 -10  13     5331.57     5642.99    497.76 o
 -11  -9  13      627.12     1140.89    255.13 o
 -10  -9  13       54.27       13.79     99.73 o
  -9  -9  13     1524.73     1560.25    183.02 o
  -8  -9  13        1.13      -19.83     89.71 o
  -7  -9  13     2131.83     2226.71    197.21 o
  -6  -9  13       18.23      -84.03     71.15 o
  -5  -9  13      368.73      378.53    102.66 o
  -4  -9  13      458.02      424.02    172.91 o
  -3  -9  13        4.46      -86.67    124.39 o
  -2  -9  13      639.57      635.08    186.05 o
  -1  -9  13     1131.69     1347.73    146.42 o
   0  -9  13     1730.03     1548.16    159.38 o
   1  -9  13     2939.53     2799.33    208.26 o
   2  -9  13      663.77      721.78    135.18 o
   3  -9  13     2808.13     2733.75    223.93 o
   4  -9  13     1104.04     1011.73    158.21 o
   5  -9  13     1288.25     1372.99    182.59 o
   6  -9  13     2768.82     2705.80    368.08 o
 -12  -8  13     4556.71     4680.95    475.30 o
 -11  -8  13     3217.49     3611.43    277.12 o
 -10  -8  13     2757.10     3148.60    606.79 o
  -9  -8  13    12159.45    11607.14    499.04 o
  -8  -8  13        0.79       14.26     88.27 o
  -7  -8  13    15854.36    16720.77    638.16 o
  -6  -8  13     4143.65     4410.54    257.10 o
  -5  -8  13     8220.23     8467.20    374.01 o
  -4  -8  13    13913.47    13656.07    523.24 o
  -3  -8  13      240.67      224.83    145.37 o
  -2  -8  13    14139.51    12857.25    726.83 o
  -1  -8  13     1600.99     1606.28    155.85 o
   0  -8  13     3673.57     3907.76    658.70 o
   1  -8  13     3695.46     3679.97    236.61 o
   2  -8  13      319.26      490.42    120.52 o
   3  -8  13     2652.02     2863.37    224.47 o
   4  -8  13      150.76      333.28    122.64 o
   5  -8  13      148.76      114.85    176.73 o
   6  -8  13      164.76      -56.37    172.28 o
 -12  -7  13     3579.85     3419.49    409.61 o
 -11  -7  13      565.41      640.56    153.06 o
 -10  -7  13     4744.91     4843.35    297.28 o
  -9  -7  13     5912.00     6434.60    370.62 o
  -8  -7  13      660.23      872.71    139.56 o
  -7  -7  13    15249.57    15946.00    610.51 o
  -6  -7  13     1620.44     2036.90    176.20 o
  -4  -7  13    19013.12    18389.14    802.90 o
  -3  -7  13     4291.40     4673.11    378.88 o
  -2  -7  13    31448.84    34052.06   1591.18 o
  -1  -7  13      865.80      882.34    125.98 o
   0  -7  13    17231.27    17919.96    639.95 o
   1  -7  13     7002.53     7114.28    331.54 o
   2  -7  13     2729.02     3213.49    223.93 o
   3  -7  13     9134.87     9952.23    431.14 o
   4  -7  13      108.71      144.17    106.41 o
   5  -7  13     3533.53     3792.65    399.23 o
   6  -7  13     1786.92     1391.36    291.37 o
 -13  -6  13       17.39     -147.70    147.48 o
 -12  -6  13       14.32      -16.20    159.88 o
 -11  -6  13        4.24     -132.08     94.25 o
 -10  -6  13       78.66      101.73    124.07 o
  -9  -6  13      148.30      206.98    189.34 o
  -8  -6  13      622.77      541.70    119.36 o
  -7  -6  13     2165.25     2364.92    353.56 o
  -6  -6  13        0.08       47.89    126.08 o
  -5  -6  13     2174.19     2529.28    288.82 o
  -4  -6  13     2101.17     1716.42    252.17 o
  -3  -6  13     2391.05     2625.49    296.03 o
  -2  -6  13     7121.12     7123.81    312.37 o
  -1  -6  13      140.28      223.51     88.61 o
   0  -6  13     9652.27     9782.84    404.02 o
   1  -6  13     3097.25     3309.22    220.20 o
   2  -6  13     2909.96     3031.17    409.61 o
   3  -6  13     5128.81     5578.61    433.77 o
   4  -6  13      127.70      124.39    153.84 o
   5  -6  13     3227.63     2400.44    328.45 o
   6  -6  13      822.44      616.85    233.09 o
 -13  -5  13     1848.40     1820.25    323.58 o
 -12  -5  13     2191.83     2558.86    245.96 o
 -11  -5  13      421.12      503.66    134.86 o
 -10  -5  13     3539.64     3254.20    246.25 o
  -9  -5  13      467.74      430.53    112.69 o
  -8  -5  13     1648.27     1343.05    245.81 o
  -7  -5  13     1683.69     1832.33    264.24 o
  -6  -5  13       44.80      109.13    137.10 o
  -5  -5  13     1942.98     1400.05    231.61 o
  -4  -5  13      522.15      624.06    179.27 o
  -3  -5  13      709.78      877.07    196.43 o
  -2  -5  13      168.01       76.04     79.39 o
  -1  -5  13       17.27      -35.43     77.05 o
   0  -5  13       71.11       75.06     85.01 o
   1  -5  13        4.26      -54.56     85.25 o
   2  -5  13      392.95      432.00    115.22 o
   3  -5  13      176.88      197.37    105.26 o
   4  -5  13       98.64      239.03    166.13 o
   5  -5  13      659.88      555.40    214.87 o
   6  -5  13        7.57      218.47    205.97 o
 -13  -4  13     2744.36     2544.02    257.86 o
 -12  -4  13     1752.03     1728.94    206.12 o
 -11  -4  13     1268.03     1158.83    224.72 o
 -10  -4  13     5211.37     5355.31    306.47 o
  -9  -4  13       86.79      157.87    157.02 o
  -8  -4  13     8916.81     7783.22    526.37 o
  -7  -4  13     4195.12     3698.35    353.88 o
  -6  -4  13     2343.39     2822.56    310.23 o
  -5  -4  13     7813.80     7845.94    515.77 o
  -4  -4  13       24.79      -38.99    104.89 o
  -3  -4  13     6104.16     6299.26    439.06 o
  -2  -4  13     2738.84     2634.84    183.59 o
  -1  -4  13     1736.73     1849.56    266.57 o
   0  -4  13     5206.06     5309.71    273.48 o
   1  -4  13       27.20        7.35     83.97 o
   2  -4  13     1336.28     1404.36    163.92 o
   3  -4  13      476.99      648.21    193.47 o
   4  -4  13      300.25      535.27    201.94 o
   5  -4  13      323.20      495.01    215.08 o
   6  -4  13        3.25     -165.28    161.89 o
 -13  -3  13      524.48      542.63    195.48 o
 -12  -3  13      159.10       64.08    103.85 o
 -11  -3  13      688.70      581.30    203.11 o
 -10  -3  13     1620.41     1667.68    291.16 o
  -9  -3  13       58.51     -104.26    140.28 o
  -8  -3  13     3447.03     3473.10    361.08 o
  -7  -3  13     1256.38     1246.21    233.09 o
  -6  -3  13     3450.25     2799.46    302.39 o
  -5  -3  13     4301.25     3926.57    359.39 o
  -4  -3  13      323.94      223.35    148.33 o
  -3  -3  13     6825.95     6299.05    439.06 o
  -2  -3  13     1395.80     1468.41    147.33 o
  -1  -3  13     5681.47     5693.61    306.94 o
   0  -3  13     4314.85     4600.31    253.02 o
   1  -3  13     1117.18     1184.87    152.17 o
   2  -3  13     4500.92     4722.06    389.90 o
   3  -3  13      460.47      578.71    184.99 o
   4  -3  13     1918.68     2329.24    318.91 o
   5  -3  13     1686.08     2103.57    330.15 o
 -13  -2  13      318.77      261.09    133.80 o
 -12  -2  13       18.96      -23.86     95.46 o
 -11  -2  13       96.85       17.80    163.80 o
 -10  -2  13       44.27      -94.09    161.68 o
  -9  -2  13       95.79       72.26    159.99 o
  -8  -2  13      144.43       64.21    154.05 o
  -7  -2  13      312.68       77.13    151.51 o
  -6  -2  13      169.67      313.62    163.17 o
  -5  -2  13      962.80      821.76    205.12 o
  -4  -2  13      215.32      369.56    161.05 o
  -3  -2  13     2347.92     1962.65    260.64 o
  -2  -2  13        1.09      -66.73     80.63 o
  -1  -2  13     2672.26     2625.08    333.11 o
   0  -2  13      419.47      561.86    188.49 o
   1  -2  13     1545.87     1937.66    183.38 o
   2  -2  13     1597.28     1925.78    285.22 o
   3  -2  13        0.50     -100.23    138.80 o
   4  -2  13     1784.95     1284.98    267.63 o
   5  -2  13      468.19      851.85    253.22 o
 -13  -1  13     1695.01     1848.69    228.29 o
 -12  -1  13       14.76       -7.63    189.44 o
 -11  -1  13     3216.07     3464.62    411.30 o
 -10  -1  13     1969.45     1934.04    306.62 o
  -9  -1  13     2194.58     2342.17    324.42 o
  -8  -1  13     5855.36     5975.05    476.57 o
  -7  -1  13      272.62      322.94    173.13 o
  -6  -1  13     5690.70     5322.81    425.08 o
  -5  -1  13      498.58      387.78    166.56 o
  -4  -1  13     2222.50     1946.97    277.59 o
  -3  -1  13     2471.28     2552.10    196.75 o
  -2  -1  13      138.36      126.61    143.67 o
  -1  -1  13     1908.25     2165.43    187.77 o
   0  -1  13      371.64      497.20    122.78 o
   1  -1  13      720.79      611.34    189.87 o
   2  -1  13      300.68      257.04    158.93 o
   3  -1  13        5.84       93.66    149.82 o
   4  -1  13        6.55      105.74    186.05 o
 -13   0  13     1929.18     1670.22    349.64 o
 -12   0  13       18.09        8.69    221.44 o
 -11   0  13     4906.40     4526.47    468.73 o
 -10   0  13      882.74      648.64    232.46 o
  -9   0  13     4129.27     4019.39    410.03 o
  -8   0  13     6621.27     5858.08    464.92 o
  -7   0  13     1203.20     1012.90    238.60 o
  -6   0  13    15467.13    13465.20    778.53 o
  -5   0  13     1418.96     1179.24    237.97 o
  -4   0  13    13153.77    13575.39    765.18 o
  -3   0  13    11040.60     9924.54    934.50 o
  -2   0  13     3681.32     3316.83    228.72 o
  -1   0  13    11616.68    11093.41    459.23 o
   0   0  13       88.56      233.15    107.86 o
   1   0  13     7188.83     6734.30    497.97 o
   2   0  13     1754.90     2148.28    321.03 o
   3   0  13     1327.26     1557.92    299.63 o
   4   0  13     1863.99     2012.24    342.22 o
 -13   1  13       99.56       40.05    220.59 o
 -12   1  13       23.81      208.73    230.13 o
 -11   1  13      170.20      288.82    217.41 o
 -10   1  13       19.78       12.08    201.73 o
  -9   1  13      135.46      368.08    208.30 o
  -8   1  13      506.05      424.02    191.77 o
  -7   1  13      123.01      161.68    165.71 o
  -6   1  13     1762.74     1406.62    258.10 o
  -5   1  13       80.15       70.56    151.30 o
  -4   1  13     3207.06     3724.21    371.04 o
  -3   1  13     1634.61     1659.48    185.10 o
  -2   1  13     2450.35     2638.95    231.93 o
  -1   1  13     3878.78     3963.12    265.01 o
   0   1  13      116.97      285.01    182.45 o
   1   1  13     4681.67     5287.63    470.00 o
   2   1  13      680.18      479.54    214.45 o
   3   1  13     1476.26     1202.98    286.92 o
 -12   2  13     2254.30     2963.26    434.61 o
 -11   2  13     2774.29     3353.16    437.79 o
 -10   2  13      564.20     1102.96    289.04 o
  -9   2  13     5046.79     5031.86    486.74 o
  -8   2  13      187.32       11.87    168.89 o
  -7   2  13     2588.35     2363.15    340.53 o
  -6   2  13     2061.03     2589.46    343.92 o
  -5   2  13      185.45      489.07    208.73 o
  -4   2  13     2810.20     2950.12    351.12 o
  -3   2  13        0.59       11.71    106.79 o
  -2   2  13      535.99      590.04    143.28 o
  -1   2  13      113.53       91.12    162.32 o
   0   2  13       10.88      110.40    182.87 o
   1   2  13       88.53      315.74    201.94 o
   2   2  13       20.04       12.71    201.52 o
 -12   3  13     3898.91     4041.64    499.46 o
 -11   3  13     2480.93     2489.66    399.44 o
 -10   3  13     1900.76     1747.57    347.52 o
  -9   3  13     7756.11     8330.14    639.10 o
  -8   3  13        2.66      259.58    212.75 o
  -7   3  13     9073.41    10345.13    700.98 o
  -6   3  13     4031.26     4291.05    442.45 o
  -5   3  13     3847.30     3587.95    402.40 o
  -4   3  13     8585.63     9855.85    657.96 o
  -3   3  13       16.64       32.38    120.69 o
  -2   3  13     4949.97     5049.47    321.10 o
  -1   3  13     1830.35     1550.71    305.35 o
   0   3  13     1809.64     1528.67    315.52 o
   1   3  13     2872.57     2897.57    406.43 o
 -11   4  13      170.91      205.76    247.93 o
 -10   4  13      922.18      817.74    296.88 o
  -9   4  13     1963.40     1843.35    361.30 o
  -8   4  13      246.44      -55.09    199.40 o
  -7   4  13     3963.99     4200.56    464.49 o
  -6   4  13      551.90      830.24    248.99 o
  -5   4  13     3260.24     4150.77    449.87 o
  -4   4  13     3321.92     3538.37    407.49 o
  -3   4  13      430.90      392.65    148.35 o
  -2   4  13     4730.72     5116.41    499.67 o
  -1   4  13      437.78     1224.59    291.58 o
   0   4  13     2216.56     2417.18    376.98 o
 -10   5  13       27.60      -72.26    225.47 o
  -9   5  13        8.34     -238.60    190.29 o
  -8   5  13        5.17       90.91    202.37 o
  -7   5  13       28.56      101.08    215.72 o
  -6   5  13        1.26      -53.82    194.74 o
  -5   5  13       53.33      249.83    213.39 o
  -4   5  13       89.74     -237.97    170.58 o
  -3   5  13      219.83      475.45    197.07 o
  -2   5  13      624.39      992.98    289.88 o
  -1   5  13       19.28     -161.05    225.25 o
  -9   6  13      242.60      251.53    276.11 o
  -8   6  13      492.54      417.45    283.32 o
  -7   6  13      762.28      715.39    287.77 o
  -6   6  13       18.64      -55.09    230.13 o
  -5   6  13      637.90      908.85    312.77 o
  -4   6  13       67.38      102.99    223.13 o
  -3   6  13      157.63      115.06    220.38 o
  -3 -16  14        8.51      275.05    214.87 o
  -2 -16  14      877.95      619.61    258.73 o
  -1 -16  14      242.69       -5.72    197.07 o
   0 -16  14       84.89      -27.55    197.71 o
   1 -16  14       51.17       -7.63    194.10 o
  -5 -15  14     3965.81     3663.18    456.44 o
  -4 -15  14     5216.23     6211.74    568.11 o
  -3 -15  14      530.33      745.69    254.50 o
  -2 -15  14     5913.25     5972.50    547.14 o
  -1 -15  14      618.82      717.93    248.77 o
   0 -15  14     2880.86     2585.22    391.60 o
   1 -15  14     3082.66     2508.30    389.27 o
   2 -15  14      221.94      203.09    166.77 o
  -7 -14  14     2757.38     3323.28    424.65 o
  -6 -14  14       34.02     -265.73    177.15 o
  -5 -14  14     3194.25     3498.95    421.48 o
  -4 -14  14     1788.22     1577.62    312.56 o
  -3 -14  14      942.46     1462.13    294.76 o
  -2 -14  14     4541.28     4790.08    479.33 o
  -1 -14  14       19.50        0.42    153.63 o
   0 -14  14     4684.21     4142.08    453.05 o
   1 -14  14     2077.75     2320.79    231.38 o
   2 -14  14     1209.95     1639.24    248.14 o
   3 -14  14     3435.57     3079.07    279.25 o
  -8 -13  14       61.77      121.42    207.88 o
  -7 -13  14       42.87       59.97    183.93 o
  -6 -13  14       41.98      -42.38    164.65 o
  -5 -13  14       21.03      -75.01    171.43 o
  -4 -13  14        2.56      -18.86    168.89 o
  -3 -13  14      108.40       84.76    166.77 o
  -2 -13  14      289.15      203.64    178.42 o
  -1 -13  14       17.46      -10.17    155.75 o
   0 -13  14      884.73      496.28    195.59 o
   1 -13  14       58.85      145.53    112.54 o
   2 -13  14      896.26      941.23    172.09 o
   3 -13  14      792.07      876.92    217.31 o
   4 -13  14      146.80      223.50    139.93 o
  -9 -12  14       86.23      -48.49    195.69 o
  -8 -12  14     1875.20     1842.08    324.21 o
  -7 -12  14     2242.97     2264.19    346.04 o
  -6 -12  14      499.37      777.26    231.40 o
  -5 -12  14     2769.11     3078.96    377.40 o
  -4 -12  14      270.25      148.12    171.43 o
  -3 -12  14     1679.50     2025.59    323.58 o
  -2 -12  14     1332.11     1608.14    290.52 o
  -1 -12  14      457.74       94.93    161.05 o
   0 -12  14     1535.76     1641.44    187.54 o
   1 -12  14        3.35      101.91    108.46 o
   2 -12  14      689.34      613.70    142.39 o
   3 -12  14       58.29      208.28    128.52 o
   4 -12  14       41.53       74.28    123.27 o
   5 -12  14       11.45       62.03    128.41 o
 -10 -11  14     1282.91     1463.62    276.32 o
  -9 -11  14       11.41      207.40    104.72 o
  -8 -11  14     2865.44     2871.47    243.89 o
  -7 -11  14      938.43     1781.47    307.26 o
  -6 -11  14     2072.04     2430.11    340.53 o
  -5 -11  14     4512.01     5133.79    460.89 o
  -4 -11  14        2.16      226.74    157.66 o
  -3 -11  14     7310.81     7400.95    538.45 o
  -2 -11  14     2597.81     2573.99    333.11 o
  -1 -11  14     3691.90     3850.71    394.35 o
   0 -11  14     5264.04     5004.97    288.95 o
   1 -11  14       23.14      124.89    100.83 o
   2 -11  14     5364.22     5395.98    308.57 o
   3 -11  14      630.34      462.38    140.76 o
   4 -11  14     1803.41     1891.26    249.62 o
   5 -11  14     1599.35     1870.26    226.40 o
 -10 -10  14       56.89      126.54    121.21 o
  -9 -10  14       55.32      118.88    118.45 o
  -8 -10  14      560.52      687.52    144.48 o
  -7 -10  14       11.71       44.33    123.12 o
  -6 -10  14     1070.43     1218.45    251.53 o
  -5 -10  14     1357.95     1880.64    293.06 o
  -4 -10  14      250.54      227.80    163.59 o
  -3 -10  14     4085.13     3847.75    384.61 o
  -2 -10  14      161.97       92.18    146.21 o
  -1 -10  14     2433.17     2158.24    306.84 o
   0 -10  14     2764.22     2849.30    216.03 o
   1 -10  14       34.76      148.39    107.23 o
   2 -10  14     7044.44     6496.26    334.20 o
   3 -10  14      744.55      595.45    135.03 o
   4 -10  14     4510.40     5024.10    311.51 o
   5 -10  14     2222.67     2218.26    230.45 o
 -11  -9  14     1467.38     1595.21    209.16 o
 -10  -9  14     1217.29     1234.11    181.95 o
  -9  -9  14      939.34     1014.67    165.69 o
  -8  -9  14     2544.98     2412.27    215.42 o
  -7  -9  14       51.25      -55.50     94.29 o
  -6  -9  14     1979.39     2074.32    303.02 o
  -5  -9  14     1647.48     1487.78    274.20 o
  -4  -9  14      599.48      397.74    175.03 o
  -3  -9  14     1319.13     1214.42    243.48 o
  -2  -9  14       50.17      201.73    156.60 o
  -1  -9  14     1341.54     1291.98    245.60 o
   0  -9  14        5.39      -45.35     87.94 o
   1  -9  14      947.73     1005.18    152.77 o
   2  -9  14      261.44      261.33    112.18 o
   3  -9  14      215.28      147.09    112.11 o
   4  -9  14      497.17      657.76    154.09 o
   5  -9  14      114.84      303.45    205.33 o
 -11  -8  14     5819.76     5775.60    346.50 o
 -10  -8  14     1453.59     1331.89    181.08 o
  -9  -8  14     6210.37     5854.93    323.32 o
  -8  -8  14     8156.74     7593.78    370.40 o
  -7  -8  14      528.41      678.02    130.36 o
  -6  -8  14    16498.73    16983.59    974.23 o
  -5  -8  14     3793.90     3981.34    242.04 o
  -4  -8  14    12458.85    13092.67    763.28 o
  -3  -8  14    15258.93    14658.86    821.55 o
  -2  -8  14     1873.18     2277.12    298.57 o
  -1  -8  14    17058.58    17666.98    639.89 o
   0  -8  14      731.76      819.30    139.03 o
   1  -8  14     7834.26     8194.73    376.29 o
   2  -8  14     4736.97     4925.59    349.64 o
   3  -8  14     1046.66     1071.87    180.65 o
   4  -8  14     5259.60     5695.02    330.46 o
   5  -8  14       49.64      -28.82    177.36 o
 -12  -7  14      422.07      393.25    145.87 o
 -11  -7  14     1514.71     1791.38    234.37 o
 -10  -7  14       37.51      228.98    109.51 o
  -9  -7  14     2796.04     2856.40    235.06 o
  -8  -7  14     2156.66     2066.49    200.32 o
  -7  -7  14     2080.24     2015.56    293.38 o
  -6  -7  14     6997.05     6510.32    324.24 o
  -5  -7  14      118.83      177.35     81.65 o
  -4  -7  14    11907.59    12219.42    717.51 o
  -3  -7  14     7186.49     7277.83    511.11 o
  -2  -7  14     3648.30     4295.50    392.66 o
  -1  -7  14    13107.05    11895.02    681.80 o
   0  -7  14       21.14       79.54    118.35 o
   1  -7  14    11611.02    12381.44    501.84 o
   2  -7  14     4574.63     4920.80    286.41 o
   3  -7  14     4091.96     4087.75    270.08 o
   4  -7  14     8964.33     8938.09    611.13 o
   5  -7  14       39.17       68.66    180.75 o
 -12  -6  14      438.28      357.14    139.18 o
 -11  -6  14     1814.29     1873.28    216.64 o
 -10  -6  14       14.14      129.16    103.96 o
  -9  -6  14     1050.92      860.75    145.59 o
  -8  -6  14       94.06      171.84     91.95 o
  -7  -6  14      185.62      163.80    171.85 o
  -6  -6  14       78.90       31.79    141.13 o
  -5  -6  14       17.30       79.68    130.74 o
  -4  -6  14       71.92       84.13    141.55 o
  -3  -6  14       12.02      -12.08    122.06 o
  -2  -6  14      312.98      382.49    161.26 o
  -1  -6  14     1252.83     1303.51    154.02 o
   0  -6  14      148.09      297.30    102.84 o
   1  -6  14     2289.20     2166.00    266.79 o
   2  -6  14      193.99      257.17    105.04 o
   3  -6  14     1212.89     1484.20    178.98 o
   4  -6  14     1362.29     1561.31    286.49 o
   5  -6  14      272.08      157.87    174.82 o
 -12  -5  14     4084.16     4536.04    318.46 o
 -11  -5  14     4966.04     4872.06    645.14 o
 -10  -5  14     1150.12     1092.11    165.22 o
  -9  -5  14     8979.53     8374.54    418.30 o
  -8  -5  14      367.05      553.49    185.63 o
  -7  -5  14     7326.88     7489.73    525.31 o
  -6  -5  14     4547.68     3934.20    368.29 o
  -5  -5  14     2436.18     2395.15    297.94 o
  -4  -5  14     7183.93     6883.69    484.20 o
  -3  -5  14       75.61        2.54    130.32 o
  -2  -5  14     2997.48     3210.98    330.99 o
  -1  -5  14     1554.18     1698.25    167.76 o
   0  -5  14      612.76      709.61    215.72 o
   1  -5  14     1661.96     2052.97    227.69 o
   2  -5  14       13.12      148.52    100.14 o
   3  -5  14      674.87      724.07    221.23 o
   4  -5  14      186.28      171.01    173.55 o
   5  -5  14       19.87       50.43    203.22 o
 -13  -4  14        2.11       -6.08    118.63 o
 -12  -4  14     2365.21     2374.18    238.92 o
 -11  -4  14     1118.75     1056.51    172.43 o
 -10  -4  14     2268.28     1935.53    304.93 o
  -9  -4  14     6088.99     6303.92    491.40 o
  -8  -4  14      154.92      117.61    160.62 o
  -7  -4  14    10020.51    10696.68    659.02 o
  -6  -4  14     3046.30     3465.90    356.21 o
  -5  -4  14     5689.79     5168.54    412.58 o
  -4  -4  14     9282.06     8892.75    570.44 o
  -3  -4  14      274.38      471.49    178.21 o
  -2  -4  14    10691.93    11070.27    652.45 o
  -1  -4  14     2661.04     2702.35    428.79 o
   0  -4  14     3517.40     3735.98    550.31 o
   1  -4  14     4874.93     4625.26    267.22 o
   2  -4  14       60.55       62.94    145.79 o
   3  -4  14     3086.96     3315.87    369.77 o
   4  -4  14      253.99       66.75    166.56 o
   5  -4  14      880.72     1533.12    303.45 o
 -13  -3  14       26.85      -53.49     97.91 o
 -12  -3  14       12.19       63.86    105.80 o
 -11  -3  14       19.87      277.38    195.38 o
 -10  -3  14      241.89      506.66    197.49 o
  -9  -3  14      422.13      509.20    207.24 o
  -8  -3  14      224.88      450.51    197.28 o
  -7  -3  14     1511.28     1478.88    265.09 o
  -6  -3  14      123.34      275.47    161.68 o
  -5  -3  14     1248.65     1004.64    230.55 o
  -4  -3  14     2150.05     2023.68    280.77 o
  -3  -3  14      550.60      625.54    190.71 o
  -2  -3  14     4385.45     4484.52    389.48 o
  -1  -3  14      333.20      284.38    110.78 o
   0  -3  14     2832.24     2877.56    215.80 o
   1  -3  14     3116.76     3234.86    339.15 o
   2  -3  14      461.52      588.67    193.89 o
   3  -3  14     2727.43     2894.60    351.97 o
   4  -3  14       93.44      388.63    203.00 o
 -13  -2  14      286.66      169.58    131.56 o
 -12  -2  14     1091.51      980.69    279.92 o
 -11  -2  14        1.88        2.75    169.52 o
 -10  -2  14     1284.93     1922.18    318.28 o
  -9  -2  14      587.46      710.94    227.37 o
  -8  -2  14      457.99      427.83    196.22 o
  -7  -2  14      544.50      482.72    194.95 o
  -6  -2  14       52.76      127.35    164.01 o
  -5  -2  14      118.99      226.31    161.47 o
  -4  -2  14       11.00       13.35    142.82 o
  -3  -2  14       13.24       31.79    136.89 o
  -2  -2  14        9.89       27.39     96.52 o
  -1  -2  14       59.82      -26.43     95.37 o
   0  -2  14       76.82      173.23    102.60 o
   1  -2  14      386.60      216.78    154.27 o
   2  -2  14      322.53      327.18    182.87 o
   3  -2  14      545.90      548.62    211.27 o
   4  -2  14        5.47     -137.95    182.66 o
 -13  -1  14     1170.90      767.30    275.69 o
 -12  -1  14     1249.27     1474.21    333.11 o
 -11  -1  14      128.40      -12.08    197.49 o
 -10  -1  14     4068.04     4145.05    424.02 o
  -9  -1  14      807.35      714.12    229.92 o
  -8  -1  14     3001.65     2685.45    350.06 o
  -7  -1  14     3383.62     3452.97    376.76 o
  -6  -1  14       87.75      225.47    167.62 o
  -5  -1  14     5016.08     4979.73    432.92 o
  -4  -1  14     1243.78     2076.23    287.77 o
  -3  -1  14     3627.35     4057.95    383.12 o
  -2  -1  14     3605.93     3671.88    244.86 o
  -1  -1  14      972.06     1104.06    162.26 o
   0  -1  14     2930.33     3270.24    242.78 o
   1  -1  14       16.90       20.34    154.27 o
   2  -1  14      875.51     1084.10    247.93 o
   3  -1  14      620.06      235.21    206.18 o
 -12   0  14      278.04      580.83    267.21 o
 -11   0  14      196.28      305.14    231.19 o
 -10   0  14     1695.62     1452.18    300.48 o
  -9   0  14       64.92      -58.91    160.62 o
  -8   0  14     2274.38     1744.18    286.49 o
  -7   0  14     2496.82     2304.45    325.06 o
  -6   0  14      637.87      694.83    223.98 o
  -5   0  14     8278.45     8680.42    585.91 o
  -4   0  14      232.82      241.36    173.76 o
  -3   0  14     7300.25     6942.81    498.19 o
  -2   0  14     2379.58     2310.66    211.02 o
  -1   0  14     1919.52     1846.79    193.90 o
   0   0  14     5904.36     5994.54    479.96 o
   1   0  14       27.48      222.71    195.38 o
   2   0  14     4773.46     5318.36    498.19 o
 -12   1  14      431.98      561.12    265.30 o
 -11   1  14      253.57      374.43    221.86 o
 -10   1  14      541.80      770.06    262.34 o
  -9   1  14       53.76       88.58    191.14 o
  -8   1  14      302.74       76.50    193.04 o
  -7   1  14      150.19      188.81    180.97 o
  -6   1  14       53.48      173.34    172.07 o
  -5   1  14      563.30      314.68    173.13 o
  -4   1  14       26.24      -60.39    147.06 o
  -3   1  14      240.96      150.03    177.58 o
  -2   1  14       71.43       13.31    105.99 o
  -1   1  14       93.60       47.04    171.43 o
   0   1  14      902.82     1193.86    283.32 o
   1   1  14       19.86        4.45    176.52 o
   2   1  14     1171.53      955.26    273.99 o
 -12   2  14      516.33      689.75    283.74 o
 -11   2  14     3044.65     3428.60    458.56 o
  -9   2  14      599.60      547.98    246.87 o
  -8   2  14     6104.02     5594.68    520.44 o
  -7   2  14      152.61      -69.93    164.44 o
  -6   2  14     4850.32     5043.52    475.30 o
  -5   2  14     1415.44     1272.91    282.26 o
  -4   2  14     1195.58     1482.69    281.62 o
  -3   2  14     3565.43     4237.22    414.70 o
  -2   2  14        4.96      -42.79    113.77 o
  -1   2  14     2993.42     3297.64    401.13 o
   0   2  14      435.56      304.93    221.65 o
   1   2  14      474.93      498.19    252.59 o
 -11   3  14     2085.34     2086.40    390.96 o
 -10   3  14     1119.52     1246.63    330.78 o
  -9   3  14     1213.02      837.65    290.52 o
  -8   3  14     5420.03     5396.97    531.45 o
  -7   3  14        9.81     -249.20    166.13 o
  -6   3  14     8388.14    10193.83    710.30 o
  -5   3  14     1942.13     2124.33    347.95 o
  -4   3  14     3833.21     5097.98    481.23 o
  -3   3  14     5982.13     7588.90    572.35 o
  -2   3  14      434.05      698.65    248.35 o
  -1   3  14     5577.32     5794.72    533.15 o
   0   3  14      387.10      610.28    258.10 o
 -10   4  14       29.39      103.41    225.04 o
  -9   4  14       65.78      171.85    235.85 o
  -8   4  14      119.77       11.44    207.67 o
  -7   4  14       16.08      -27.12    218.90 o
  -6   4  14      770.82      504.54    249.83 o
  -5   4  14       53.45      236.91    218.47 o
  -4   4  14     1055.65     1560.67    319.97 o
  -2   4  14      575.38      811.59    280.98 o
  -8   5  14      492.85      201.73    247.50 o
  -7   5  14      451.41      847.19    287.98 o
  -6   5  14      858.50      838.93    301.12 o
  -5   5  14        8.01      -58.27    212.54 o
  -4   5  14      355.91      654.78    267.85 o
  -4 -15  15     5412.69     7081.39    620.03 o
  -3 -15  15     4832.69     4346.99    489.92 o
  -2 -15  15     1260.44     1341.77    305.57 o
  -1 -15  15     8517.98     8340.31    646.09 o
   0 -15  15      261.57      329.09    212.96 o
   1 -15  15     5690.91     6000.90    566.21 o
  -6 -14  15      766.84     1222.90    284.37 o
  -5 -14  15        8.00       56.37    173.76 o
  -4 -14  15     1312.15     1089.40    281.41 o
  -3 -14  15      580.92      471.70    223.77 o
  -2 -14  15     1037.75      883.43    246.66 o
  -1 -14  15     2497.81     2948.43    397.53 o
   0 -14  15       21.31      361.51    220.17 o
   1 -14  15     3834.81     2655.36    391.39 o
   2 -14  15      818.86      828.27    277.91 o
  -8 -13  15      300.40      648.00    263.82 o
  -7 -13  15      714.40      942.55    275.90 o
  -6 -13  15      964.53     1116.10    294.76 o
  -5 -13  15       73.28       75.01    187.75 o
  -4 -13  15      788.86      805.45    256.83 o
  -3 -13  15        3.58     -213.60    142.40 o
  -2 -13  15       82.07      -20.98    156.60 o
  -1 -13  15       43.29      185.84    172.28 o
   0 -13  15       15.34        4.45    165.07 o
   1 -13  15        3.26       91.54    172.91 o
   2 -13  15       73.95       91.06    126.87 o
   3 -13  15       38.41       41.40    124.38 o
  -9 -12  15     2962.68     3479.46    413.85 o
  -8 -12  15       29.02      121.21    204.70 o
  -7 -12  15     3739.36     5277.25    503.69 o
  -6 -12  15     2411.88     2877.65    380.37 o
  -5 -12  15     1259.22     1186.45    277.59 o
  -4 -12  15     4025.65     4272.19    436.52 o
  -3 -12  15       12.66      -88.15    144.94 o
  -2 -12  15     2678.96     2357.64    342.01 o
  -1 -12  15     1270.95     1296.85    273.36 o
   0 -12  15     1023.86     1057.82    252.38 o
   1 -12  15     2491.79     2324.03    216.93 o
   2 -12  15       13.57      110.54    115.59 o
   3 -12  15     1075.67     1373.59    200.16 o
  -9 -11  15      834.16     1100.60    181.03 o
  -8 -11  15        7.28       97.69    167.40 o
  -7 -11  15     2121.63     2262.71    343.50 o
  -6 -11  15      582.08      485.68    220.38 o
  -5 -11  15     2230.75     2309.11    339.05 o
  -4 -11  15     1975.06     2027.28    324.21 o
  -3 -11  15      252.19       41.96    161.68 o
  -2 -11  15     3102.93     2951.39    364.90 o
  -1 -11  15      667.22      629.14    205.97 o
   0 -11  15     2668.08     2586.07    344.98 o
   1 -11  15     2382.88     2105.53    212.81 o
   2 -11  15      501.35      580.29    147.74 o
   3 -11  15     2410.69     2597.18    241.48 o
   4 -11  15      370.64      455.94    150.88 o
 -10 -10  15      132.55      304.94    130.01 o
  -9 -10  15       34.34       61.33    118.77 o
  -8 -10  15        6.65      -34.35     96.02 o
  -7 -10  15        7.01       80.10    166.34 o
  -6 -10  15        2.98      174.18    186.90 o
  -5 -10  15       91.42       43.23    162.32 o
  -4 -10  15        7.92       48.53    155.33 o
  -3 -10  15       66.50       95.99    148.54 o
  -2 -10  15      413.33      385.66    178.85 o
  -1 -10  15       16.51       62.51    157.66 o
   0 -10  15     1388.79     1867.51    298.15 o
   1 -10  15       84.71       99.89    102.78 o
   2 -10  15      800.96      920.66    191.56 o
   3 -10  15      716.92      898.95    169.76 o
   4 -10  15        0.14       25.13    118.18 o
 -11  -9  15       26.56     -114.55    108.00 o
 -10  -9  15     2141.82     2658.08    252.81 o
  -9  -9  15      893.06      972.87    165.71 o
  -8  -9  15      661.91      379.59    212.01 o
  -7  -9  15     4514.79     5088.40    299.95 o
  -6  -9  15        5.88      -53.40    153.21 o
  -5  -9  15     4324.47     4228.11    420.42 o
  -4  -9  15      785.53     1133.26    251.32 o
[truncated: 27,493 more chars]
